# Supplementary material for: Cancer-Drug Associations: A Complex System
Source: PLoS One. 2010 Apr 2;5(4):e10031. doi: 10.1371/journal.pone.0010031 (PMC2848862; doi:10.1371/journal.pone.0010031)
Supplement: Dataset S1 — Drug and cancer-type association with a year tag, based on FDA labels (0.04 MB XLS) [file pone.0010031.s011.xls]

## Sheet: Sheet1
Drug name	Other names of the drug	Cancer type	Label date
Alemtuzumab	Campath	leukemia	2001
Altretamine	Hexalen	ovarian cancer	1990
Anastrozole	Arimidex	breast cancer	1995
Arsenic trioxide	Trisenox	leukemia	2000
Azacitidine	Vidaza	leukemia	2004
Bendamustine	Treanda, Bendamustine hydrochloride	leukemia	2008
Bendamustine	Treanda, Bendamustine hydrochloride	lymphoma	2008
Bevacizumab	Avastin	colorectal cancer	2004
Bevacizumab	Avastin	lung cancer	2006
Bevacizumab	Avastin	breast cancer	2008
Bexarotene	Targretin	lymphoma	1999
Bortezomib	Velcade	myeloma	2003
Bortezomib	Velcade	lymphoma	2006
Busulfan	Myleran, Busulfex	leukemia	1954
Capecitabine	Xeloda	breast cancer	1998
Capecitabine	Xeloda	colorectal cancer	2001
Carboplatin	Paraplatin	ovarian cancer	2003
Carmustine	Gliadel, Bicnu	brain cancer	1996
Carmustine	Gliadel, Bicnu	lymphoma	1997
Carmustine	Gliadel, Bicnu	myeloma	1997
Cetuximab	Erbitux	colorectal cancer	2004
Cetuximab	Erbitux	head and neck cancer	2006
Cisplatin	Platinol, Platinol-AQ, Cisplatin	testicular cancer	1978
Cisplatin	Platinol, Platinol-AQ, Cisplatin	bladder cancer	1993
Cladribine	Leustatin	leukemia	1993
Clofarabine	Clolar	leukemia	2004
Cyclophosphamide	Lyophilized cytoxan	brain cancer	2000
Cyclophosphamide	Lyophilized cytoxan	breast cancer	2000
Cyclophosphamide	Lyophilized cytoxan	eye cancer	2000
Cyclophosphamide	Lyophilized cytoxan	leukemia	2000
Cyclophosphamide	Lyophilized cytoxan	lymphoma	2000
Cyclophosphamide	Lyophilized cytoxan	myeloma	2000
Cyclophosphamide	Lyophilized cytoxan	ovarian cancer	2000
Cytarabine	DepoCyt, Cytosar-U	lymphoma	1999
Dasatinib	Sprycel	leukemia	2006
Daunorubicin	Daunorubicin citrate, DaunoXome, Daunorubicin hydrochloride, Cerubidine	skin cancer	1996
Daunorubicin	Daunorubicin citrate, DaunoXome, Daunorubicin hydrochloride, Cerubidine	leukemia	1998
Decitabine	Dacogen	leukemia	2006
Degarelix		prostate cancer	2008
Denileukin diftitox	Ontak	lymphoma	1999
Docetaxel	Taxotere	breast cancer	1996
Docetaxel	Taxotere	lung cancer	1999
Docetaxel	Taxotere	prostate cancer	2004
Docetaxel	Taxotere	head and neck cancer	2006
Docetaxel	Taxotere	stomach cancer	2006
Doxorubicin	Doxil, Doxorubicin hydrochloride	skin cancer	1995
Doxorubicin	Doxil, Doxorubicin hydrochloride	ovarian cancer	1999
Doxorubicin	Doxil, Doxorubicin hydrochloride	myeloma	2007
Epirubicin	Ellence, Epirubicin hydrochloride	breast cancer	1999
Erlotinib	Tarceva, Erlotinib hydrochloride	lung cancer	2004
Erlotinib	Tarceva, Erlotinib hydrochloride	pancreatic cancer	2005
Estramustine	Emcyt, Estramustine phosphate sodium	prostate cancer	1981
Etoposide	Etopophos, Etoposide phosphate, Vepesid	testicular cancer	1983
Etoposide	Etopophos, Etoposide phosphate, Vepesid	lung cancer	1986
Exemestane	Aromasin	breast cancer	1999
Fludarabine	Fludara, Fludarabine phosphate	leukemia	1991
Fluorouracil	Fluoroplex	colorectal cancer	1962
Fluorouracil	Fluoroplex	breast cancer	1998
Fluorouracil	Fluoroplex	pancreatic cancer	1998
Fluorouracil	Fluoroplex	stomach cancer	1998
Fulvestrant	Faslodex	breast cancer	2002
Gefitinib	Iressa	lung cancer	2003
Gemcitabine	Gemzar, Gemcitabine hydrochloride	pancreatic cancer	1996
Gemcitabine	Gemzar, Gemcitabine hydrochloride	lung cancer	1998
Gemcitabine	Gemzar, Gemcitabine hydrochloride	breast cancer	2004
Gemtuzumab	Mylotarg, Gemtuzumab ozogamicin	leukemia	2000
Ibritumomab tiuxetan	Zevalin	lymphoma	2002
Idarubicin	Idamycin PFS, Idarubicin hydrochloride, Idarubicin hydrochloride PFS,	leukemia	1997
Ifosfamide	Ifex, Ifex/Mesnex kit, Ifex/Mesna kit, Mesna	testicular cancer	1988
Imatinib	Gleevec, Imatinib mesylate	leukemia	2003
Imatinib	Gleevec, Imatinib mesylate	stomach cancer	2003
Imatinib	Gleevec, Imatinib mesylate	sarcoma	2006
Imiquimod	Aldara	skin cancer	2004
Irinotecan	Camptosar, Irinotecan hydrochloride	colorectal cancer	1996
Ixabepilone	Ixempra, Ixempra kit	breast cancer	2007
Lapatinib	Tykerb, Lapatinib ditosylate	breast cancer	2007
Lenalidomide	Revlimid	myeloma	2006
Letrozole	Femara	breast cancer	1997
Leucovorin	Leucovorin Calcium	colorectal cancer	1952
Leuprolide	Eligard, Leuprolide acetate, Lupron, Lupron depot, Lupron depot-3, Lupron depot-4, Lupron depot-ped, Viadur	prostate cancer	1998
Mechlorethamine	Mustargen, Mechlorethamine hydrochloride	leukemia	1949
Mechlorethamine	Mustargen, Mechlorethamine hydrochloride	lung cancer	1949
Mechlorethamine	Mustargen, Mechlorethamine hydrochloride	lymphoma	1949
Methotrexate	Methotrexate LPF, Methotrexate sodium, Trexall	sarcoma	1988
Methotrexate	Methotrexate LPF, Methotrexate sodium, Trexall	breast cancer	2003
Methotrexate	Methotrexate LPF, Methotrexate sodium, Trexall	endometrial cancer	2003
Methotrexate	Methotrexate LPF, Methotrexate sodium, Trexall	head and neck cancer	2003
Methotrexate	Methotrexate LPF, Methotrexate sodium, Trexall	leukemia	2003
Methotrexate	Methotrexate LPF, Methotrexate sodium, Trexall	lung cancer	2003
Methotrexate	Methotrexate LPF, Methotrexate sodium, Trexall	lymphoma	2003
Methoxsalen	Uvadex	lymphoma	1999
Mitoxantrone	Novantrone, Mitoxantrone hydrochloride	leukemia	1987
Nelarabine	Arranon	leukemia	2005
Nelarabine	Arranon	lymphoma	2005
Nilotinib	Tasigna, Nilotinib hydrochloride monohydrate	leukemia	2007
Nofetumomab	Verluma	lung cancer	1996
Oxaliplatin	Eloxatin	colorectal cancer	2005
Paclitaxel	Abraxane, Taxol	ovarian cancer	1992
Paclitaxel	Abraxane, Taxol	skin cancer	1997
Paclitaxel	Abraxane, Taxol	breast cancer	1998
Paclitaxel	Abraxane, Taxol	lung cancer	1998
Pamidronate	Aredia, Pamidronate disodium	breast cancer	1991
Pamidronate	Aredia, Pamidronate disodium	myeloma	1991
Panitumumab	Vectibix	colorectal cancer	2006
Pemetrexed	Alimta, Pemetrexed disodium	lung cancer	2004
Pemetrexed	Alimta, Pemetrexed disodium	mesothelioma	2004
Pentostatin	Nipent	leukemia	1991
Porfimer	Photofrin, Porfimer sodium	esophagus cancer	1995
Porfimer	Photofrin, Porfimer sodium	lung cancer	1998
Procarbazine	Matulane, Procarbazine hydrochloride	lymphoma	1969
Raloxifene	Evista, Raloxifene hydrochloride	breast cancer	2007
Rituximab	Rituxan	lymphoma	1997
Sorafenib	Nexavar, Sorafenib tosylate	kidney cancer	2005
Sorafenib	Nexavar, Sorafenib tosylate	liver cancer	2007
Sunitinib	Nexavar, Sorafenib tosylate	stomach cancer	2006
Sunitinib	Nexavar, Sorafenib tosylate	kidney cancer	2007
Temozolomide	Sutent, Sunitinib malate	brain cancer	1999
Temsirolimus	Torisel	kidney cancer	2007
Teniposide	Temodar	leukemia	1992
Thalidomide	Thalomid	myeloma	2006
Topotecan	Hycamtin, Topotecan hydrochloride	ovarian cancer	1996
Topotecan	Hycamtin, Topotecan hydrochloride	lung cancer	1998
Topotecan	Hycamtin, Topotecan hydrochloride	cervical cancer	2006
Toremifene	Fareston, Toremifene citrate	breast cancer	1997
Tositumomab	Bexxar, Tositumomab and iodine I 131 tositumomab	lymphoma	2003
Trastuzumab	Herceptin	breast cancer	1998
Tretinoin	Vesanoid	leukemia	2004
Valrubicin	Valstar	bladder cancer	1998
Vinorelbine	Navelbine, Vinorelbine tartrate	lung cancer	1994
Vorinostat	Zolinza	lymphoma	2006
Zoledronate	Zometa, Zoledronic acid	myeloma	2002
