# Supplementary material for: Cancer-Drug Associations: A Complex System
Source: PLoS One. 2010 Apr 2;5(4):e10031. doi: 10.1371/journal.pone.0010031 (PMC2848862; doi:10.1371/journal.pone.0010031)
Supplement: Dataset S3 — Drug and cancer-type association with a year tag of start date, based on clinical trials (0.14 MB XLS) [file pone.0010031.s013.xls]

## Sheet: Sheet1
Drug	Cancer type	Start date
alemtuzumab	leukemia	2001
alemtuzumab	leukemia	2001
alemtuzumab	leukemia	2004
alemtuzumab	lymphoma	2004
alemtuzumab	leukemia	2005
alemtuzumab	lymphoma	2005
alemtuzumab	leukemia	2006
alemtuzumab	lymphoma	2006
alemtuzumab	breast cancer	2006
alemtuzumab	leukemia	2006
alemtuzumab	lymphoma	2006
alemtuzumab	ovarian cancer	2006
alemtuzumab	testicular cancer	2006
altretamine	lymphoma	1996
altretamine	sarcoma	1996
anastrozole	breast cancer	1999
anastrozole	breast cancer	2000
anastrozole	breast cancer	2000
anastrozole	breast cancer	2002
anastrozole	breast cancer	2002
anastrozole	breast cancer	2003
anastrozole	ovarian cancer	2003
anastrozole	breast cancer	2004
anastrozole	breast cancer	2005
arsenic trioxide	leukemia	1998
arsenic trioxide	lymphoma	1998
arsenic trioxide	prostate cancer	1999
arsenic trioxide	leukemia	2000
arsenic trioxide	lymphoma	2000
arsenic trioxide	cervical cancer	2000
arsenic trioxide	kidney cancer	2000
arsenic trioxide	leukemia	2000
arsenic trioxide	leukemia	2000
arsenic trioxide	leukemia	2000
arsenic trioxide	leukemia	2000
arsenic trioxide	leukemia	2000
arsenic trioxide	leukemia	2000
arsenic trioxide	leukemia	2000
arsenic trioxide	lymphoma	2000
arsenic trioxide	lymphoma	2000
arsenic trioxide	testicular cancer	2002
arsenic trioxide	leukemia	2003
arsenic trioxide	esophagus cancer	2003
arsenic trioxide	pancreatic cancer	2003
arsenic trioxide	leukemia	2004
arsenic trioxide	myeloma	2004
arsenic trioxide	leukemia	2005
azacitidine	head and neck cancer	1999
azacitidine	leukemia	2000
azacitidine	leukemia	2000
azacitidine	lung cancer	2000
azacitidine	lymphoma	2000
azacitidine	prostate cancer	2000
bevacizumab	kidney cancer	1998
bevacizumab	colorectal cancer	2000
bevacizumab	leukemia	2001
bevacizumab	breast cancer	2001
bevacizumab	breast cancer	2001
bevacizumab	leukemia	2001
bevacizumab	lung cancer	2001
bevacizumab	mesothelioma	2001
bevacizumab	prostate cancer	2001
bevacizumab	colorectal cancer	2001
bevacizumab	colorectal cancer	2002
bevacizumab	lung cancer	2002
bevacizumab	breast cancer	2002
bevacizumab	colorectal cancer	2002
bevacizumab	pancreatic cancer	2002
bevacizumab	sarcoma	2002
bevacizumab	colorectal cancer	2003
bevacizumab	colorectal cancer	2003
bevacizumab	colorectal cancer	2003
bevacizumab	colorectal cancer	2003
bevacizumab	ovarian cancer	2003
bevacizumab	leukemia	2004
bevacizumab	lymphoma	2004
bevacizumab	colorectal cancer	2004
bevacizumab	colorectal cancer	2005
bevacizumab	head and neck cancer	2005
bevacizumab	kidney cancer	2005
bevacizumab	lung cancer	2005
bevacizumab	pancreatic cancer	2005
bevacizumab	colorectal cancer	2005
bevacizumab	colorectal cancer	2005
bevacizumab	lymphoma	2005
bevacizumab	pancreatic cancer	2005
bevacizumab	lung cancer	2006
bevacizumab	lung cancer	2006
bevacizumab	colorectal cancer	2006
bevacizumab	lung cancer	2006
bevacizumab	lung cancer	2006
bevacizumab	breast cancer	2007
bexarotene	leukemia	2004
bexarotene	leukemia	2004
bortezomib	leukemia	2000
bortezomib	lymphoma	2000
bortezomib	leukemia	2000
bortezomib	brain cancer	2001
bortezomib	ovarian cancer	2001
bortezomib	breast cancer	2001
bortezomib	leukemia	2001
bortezomib	skin cancer	2001
bortezomib	lung cancer	2002
bortezomib	breast cancer	2002
bortezomib	lung cancer	2002
bortezomib	pancreatic cancer	2002
bortezomib	lymphoma	2003
bortezomib	bladder cancer	2003
bortezomib	lung cancer	2003
bortezomib	lymphoma	2003
bortezomib	leukemia	2004
bortezomib	head and neck cancer	2004
bortezomib	lymphoma	2004
bortezomib	myeloma	2004
bortezomib	myeloma	2004
bortezomib	leukemia	2005
bortezomib	lymphoma	2005
bortezomib	lymphoma	2005
bortezomib	lung cancer	2006
bortezomib	lymphoma	2006
bortezomib	head and neck cancer	2006
bortezomib	lymphoma	2006
busulfan	leukemia	1991
busulfan	leukemia	1992
busulfan	lymphoma	1992
busulfan	leukemia	1996
busulfan	leukemia	1996
busulfan	leukemia	1997
busulfan	leukemia	1998
busulfan	breast cancer	1999
busulfan	kidney cancer	1999
busulfan	lung cancer	1999
busulfan	skin cancer	1999
busulfan	testicular cancer	1999
busulfan	lymphoma	1999
busulfan	leukemia	1999
busulfan	leukemia	1999
busulfan	leukemia	1999
busulfan	leukemia	1999
busulfan	brain cancer	2000
busulfan	leukemia	2000
busulfan	lymphoma	2000
busulfan	eye cancer	2000
busulfan	sarcoma	2000
busulfan	leukemia	2000
busulfan	lymphoma	2000
busulfan	leukemia	2003
capecitabine	ovarian cancer	1998
capecitabine	colorectal cancer	1999
capecitabine	breast cancer	2000
capecitabine	cervical cancer	2001
capecitabine	colorectal cancer	2001
capecitabine	ovarian cancer	2001
capecitabine	esophagus cancer	2002
capecitabine	stomach cancer	2002
capecitabine	kidney cancer	2002
capecitabine	breast cancer	2002
capecitabine	esophagus cancer	2003
capecitabine	head and neck cancer	2003
capecitabine	breast cancer	2003
capecitabine	colorectal cancer	2003
capecitabine	liver cancer	2003
capecitabine	liver cancer	2003
capecitabine	colorectal cancer	2003
capecitabine	colorectal cancer	2003
capecitabine	colorectal cancer	2003
capecitabine	esophagus cancer	2003
capecitabine	stomach cancer	2003
capecitabine	breast cancer	2003
capecitabine	breast cancer	2003
capecitabine	cervical cancer	2004
capecitabine	breast cancer	2004
capecitabine	colorectal cancer	2004
capecitabine	cervical cancer	2005
capecitabine	endometrial cancer	2005
capecitabine	ovarian cancer	2005
capecitabine	brain cancer	2005
capecitabine	breast cancer	2005
capecitabine	colorectal cancer	2006
capecitabine	pancreatic cancer	2006
carboplatin	ovarian cancer	1991
carboplatin	ovarian cancer	1991
carboplatin	head and neck cancer	1992
carboplatin	kidney cancer	1992
carboplatin	liver cancer	1992
carboplatin	lymphoma	1992
carboplatin	ovarian cancer	1992
carboplatin	eye cancer	1992
carboplatin	sarcoma	1992
carboplatin	testicular cancer	1992
carboplatin	ovarian cancer	1993
carboplatin	testicular cancer	1993
carboplatin	ovarian cancer	1994
carboplatin	testicular cancer	1994
carboplatin	ovarian cancer	1994
carboplatin	testicular cancer	1994
carboplatin	leukemia	1995
carboplatin	lymphoma	1995
carboplatin	breast cancer	1996
carboplatin	breast cancer	1996
carboplatin	breast cancer	1996
carboplatin	ovarian cancer	1996
carboplatin	lung cancer	1997
carboplatin	lymphoma	1997
carboplatin	brain cancer	1997
carboplatin	brain cancer	1998
carboplatin	sarcoma	1998
carboplatin	brain cancer	1998
carboplatin	brain cancer	1998
carboplatin	head and neck cancer	1998
carboplatin	lung cancer	1998
carboplatin	lung cancer	1998
carboplatin	lung cancer	1998
carboplatin	ovarian cancer	1999
carboplatin	prostate cancer	1999
carboplatin	breast cancer	1999
carboplatin	esophagus cancer	1999
carboplatin	head and neck cancer	1999
carboplatin	lung cancer	1999
carboplatin	lung cancer	1999
carboplatin	ovarian cancer	1999
carboplatin	ovarian cancer	1999
carboplatin	ovarian cancer	1999
carboplatin	ovarian cancer	1999
carboplatin	lung cancer	1999
carboplatin	lung cancer	2000
carboplatin	ovarian cancer	2000
carboplatin	lung cancer	2000
carboplatin	bladder cancer	2000
carboplatin	brain cancer	2000
carboplatin	lung cancer	2000
carboplatin	lung cancer	2000
carboplatin	lung cancer	2000
carboplatin	prostate cancer	2000
carboplatin	lung cancer	2000
carboplatin	lung cancer	2000
carboplatin	lung cancer	2000
carboplatin	ovarian cancer	2001
carboplatin	lung cancer	2001
carboplatin	lung cancer	2001
carboplatin	bladder cancer	2001
carboplatin	lung cancer	2001
carboplatin	lung cancer	2001
carboplatin	lung cancer	2001
carboplatin	lung cancer	2001
carboplatin	lung cancer	2001
carboplatin	lung cancer	2002
carboplatin	lung cancer	2002
carboplatin	lung cancer	2002
carboplatin	bladder cancer	2002
carboplatin	lung cancer	2002
carboplatin	leukemia	2002
carboplatin	lung cancer	2002
carboplatin	ovarian cancer	2002
carboplatin	prostate cancer	2002
carboplatin	kidney cancer	2002
carboplatin	lung cancer	2002
carboplatin	esophagus cancer	2003
carboplatin	head and neck cancer	2003
carboplatin	ovarian cancer	2003
carboplatin	leukemia	2003
carboplatin	lymphoma	2003
carboplatin	lung cancer	2003
carboplatin	lung cancer	2003
carboplatin	lymphoma	2004
carboplatin	breast cancer	2004
carboplatin	lung cancer	2004
carboplatin	ovarian cancer	2004
carboplatin	lung cancer	2004
carboplatin	lung cancer	2004
carboplatin	ovarian cancer	2004
carboplatin	ovarian cancer	2004
carboplatin	brain cancer	2004
carboplatin	lung cancer	2004
carboplatin	ovarian cancer	2005
carboplatin	breast cancer	2005
carboplatin	brain cancer	2006
carboplatin	lung cancer	2006
carboplatin	lung cancer	2006
carboplatin	lung cancer	2006
carboplatin	lung cancer	2007
carmustine	brain cancer	1994
carmustine	lymphoma	1995
carmustine	brain cancer	1996
carmustine	breast cancer	1996
carmustine	lymphoma	1997
carmustine	brain cancer	1998
carmustine	lymphoma	1999
carmustine	brain cancer	1999
carmustine	brain cancer	1999
carmustine	brain cancer	1999
carmustine	head and neck cancer	1999
carmustine	lymphoma	1999
carmustine	brain cancer	2000
carmustine	brain cancer	2000
carmustine	colorectal cancer	2000
carmustine	skin cancer	2000
carmustine	lymphoma	2003
carmustine	brain cancer	2003
carmustine	lymphoma	2004
cetuximab	head and neck cancer	1999
cetuximab	colorectal cancer	2003
cetuximab	lung cancer	2003
cetuximab	colorectal cancer	2003
cetuximab	colorectal cancer	2003
cetuximab	lung cancer	2004
cetuximab	colorectal cancer	2004
cetuximab	ovarian cancer	2004
cetuximab	lung cancer	2005
cetuximab	colorectal cancer	2005
cetuximab	head and neck cancer	2005
cetuximab	kidney cancer	2005
cetuximab	lung cancer	2005
cetuximab	pancreatic cancer	2005
cetuximab	lung cancer	2005
cetuximab	lung cancer	2005
cetuximab	lung cancer	2005
cisplatin	liver cancer	1993
cisplatin	testicular cancer	1994
cisplatin	lung cancer	1994
cisplatin	lymphoma	1994
cisplatin	lung cancer	1995
cisplatin	esophagus cancer	1995
cisplatin	ovarian cancer	1996
cisplatin	brain cancer	1996
cisplatin	lung cancer	1996
cisplatin	head and neck cancer	1996
cisplatin	brain cancer	1996
cisplatin	breast cancer	1996
cisplatin	cervical cancer	1996
cisplatin	esophagus cancer	1997
cisplatin	lung cancer	1997
cisplatin	skin cancer	1997
cisplatin	brain cancer	1997
cisplatin	breast cancer	1997
cisplatin	cervical cancer	1997
cisplatin	esophagus cancer	1997
cisplatin	stomach cancer	1997
cisplatin	lymphoma	1997
cisplatin	skin cancer	1997
cisplatin	head and neck cancer	1997
cisplatin	brain cancer	1998
cisplatin	sarcoma	1998
cisplatin	head and neck cancer	1998
cisplatin	lung cancer	1998
cisplatin	ovarian cancer	1998
cisplatin	stomach cancer	1998
cisplatin	pancreatic cancer	1998
cisplatin	lung cancer	1998
cisplatin	stomach cancer	1998
cisplatin	esophagus cancer	1998
cisplatin	brain cancer	1998
cisplatin	brain cancer	1998
cisplatin	cervical cancer	1998
cisplatin	endometrial cancer	1998
cisplatin	ovarian cancer	1998
cisplatin	sarcoma	1998
cisplatin	head and neck cancer	1998
cisplatin	myeloma	1998
cisplatin	sarcoma	1998
cisplatin	esophagus cancer	1999
cisplatin	stomach cancer	1999
cisplatin	cervical cancer	1999
cisplatin	brain cancer	1999
cisplatin	brain cancer	1999
cisplatin	brain cancer	1999
cisplatin	head and neck cancer	1999
cisplatin	lymphoma	1999
cisplatin	breast cancer	1999
cisplatin	stomach cancer	1999
cisplatin	ovarian cancer	1999
cisplatin	ovarian cancer	1999
cisplatin	sarcoma	1999
cisplatin	cervical cancer	1999
cisplatin	head and neck cancer	1999
cisplatin	mesothelioma	1999
cisplatin	lung cancer	2000
cisplatin	cervical cancer	2000
cisplatin	head and neck cancer	2000
cisplatin	head and neck cancer	2000
cisplatin	head and neck cancer	2000
cisplatin	lung cancer	2000
cisplatin	lymphoma	2000
cisplatin	bladder cancer	2000
cisplatin	head and neck cancer	2000
cisplatin	lung cancer	2000
cisplatin	lung cancer	2000
cisplatin	lung cancer	2001
cisplatin	cervical cancer	2001
cisplatin	bladder cancer	2001
cisplatin	esophagus cancer	2001
cisplatin	stomach cancer	2001
cisplatin	esophagus cancer	2001
cisplatin	stomach cancer	2001
cisplatin	lung cancer	2001
cisplatin	mesothelioma	2001
cisplatin	ovarian cancer	2001
cisplatin	ovarian cancer	2001
cisplatin	sarcoma	2001
cisplatin	colorectal cancer	2001
cisplatin	endometrial cancer	2001
cisplatin	cervical cancer	2002
cisplatin	head and neck cancer	2002
cisplatin	skin cancer	2002
cisplatin	lung cancer	2002
cisplatin	head and neck cancer	2002
cisplatin	head and neck cancer	2002
cisplatin	bladder cancer	2002
cisplatin	sarcoma	2002
cisplatin	lung cancer	2002
cisplatin	cervical cancer	2003
cisplatin	head and neck cancer	2003
cisplatin	lung cancer	2003
cisplatin	lymphoma	2003
cisplatin	pancreatic cancer	2003
cisplatin	cervical cancer	2003
cisplatin	skin cancer	2003
cisplatin	head and neck cancer	2004
cisplatin	testicular cancer	2004
cisplatin	breast cancer	2005
cisplatin	ovarian cancer	2005
cisplatin	head and neck cancer	2005
cisplatin	lung cancer	2006
cisplatin	head and neck cancer	2006
cladribine	brain cancer	1995
cladribine	lymphoma	1996
cladribine	leukemia	1997
cladribine	leukemia	1998
cladribine	leukemia	1999
cladribine	lymphoma	1999
cladribine	leukemia	2000
clofarabine	leukemia	2002
clofarabine	leukemia	2004
clofarabine	myeloma	2005
cyclophosphamide	leukemia	1990
cyclophosphamide	lymphoma	1990
cyclophosphamide	leukemia	1991
cyclophosphamide	ovarian cancer	1991
cyclophosphamide	ovarian cancer	1991
cyclophosphamide	leukemia	1992
cyclophosphamide	lymphoma	1992
cyclophosphamide	ovarian cancer	1993
cyclophosphamide	testicular cancer	1993
cyclophosphamide	skin cancer	1993
cyclophosphamide	leukemia	1993
cyclophosphamide	ovarian cancer	1994
cyclophosphamide	brain cancer	1994
cyclophosphamide	breast cancer	1994
cyclophosphamide	leukemia	1994
cyclophosphamide	testicular cancer	1994
cyclophosphamide	lymphoma	1994
cyclophosphamide	sarcoma	1995
cyclophosphamide	leukemia	1995
cyclophosphamide	leukemia	1995
cyclophosphamide	lymphoma	1995
cyclophosphamide	lymphoma	1995
cyclophosphamide	lymphoma	1995
cyclophosphamide	leukemia	1996
cyclophosphamide	brain cancer	1996
cyclophosphamide	breast cancer	1996
cyclophosphamide	leukemia	1996
cyclophosphamide	leukemia	1996
cyclophosphamide	lymphoma	1996
cyclophosphamide	brain cancer	1996
cyclophosphamide	breast cancer	1996
cyclophosphamide	breast cancer	1996
cyclophosphamide	breast cancer	1996
cyclophosphamide	leukemia	1996
cyclophosphamide	leukemia	1996
cyclophosphamide	leukemia	1996
cyclophosphamide	ovarian cancer	1996
cyclophosphamide	brain cancer	1997
cyclophosphamide	brain cancer	1997
cyclophosphamide	leukemia	1997
cyclophosphamide	breast cancer	1997
cyclophosphamide	lymphoma	1997
cyclophosphamide	lymphoma	1997
cyclophosphamide	sarcoma	1997
cyclophosphamide	brain cancer	1998
cyclophosphamide	sarcoma	1998
cyclophosphamide	leukemia	1998
cyclophosphamide	lymphoma	1998
cyclophosphamide	brain cancer	1998
cyclophosphamide	brain cancer	1998
cyclophosphamide	breast cancer	1998
cyclophosphamide	sarcoma	1998
cyclophosphamide	breast cancer	1998
cyclophosphamide	breast cancer	1999
cyclophosphamide	kidney cancer	1999
cyclophosphamide	lung cancer	1999
cyclophosphamide	skin cancer	1999
cyclophosphamide	testicular cancer	1999
cyclophosphamide	leukemia	1999
cyclophosphamide	lymphoma	1999
cyclophosphamide	lymphoma	1999
cyclophosphamide	brain cancer	1999
cyclophosphamide	head and neck cancer	1999
cyclophosphamide	lymphoma	1999
cyclophosphamide	breast cancer	1999
cyclophosphamide	leukemia	1999
cyclophosphamide	leukemia	1999
cyclophosphamide	leukemia	1999
cyclophosphamide	leukemia	1999
cyclophosphamide	leukemia	1999
cyclophosphamide	lymphoma	1999
cyclophosphamide	leukemia	1999
cyclophosphamide	lymphoma	1999
cyclophosphamide	lymphoma	1999
cyclophosphamide	ovarian cancer	1999
cyclophosphamide	breast cancer	1999
cyclophosphamide	lymphoma	1999
cyclophosphamide	myeloma	1999
cyclophosphamide	breast cancer	2000
cyclophosphamide	breast cancer	2000
cyclophosphamide	leukemia	2000
cyclophosphamide	lymphoma	2000
cyclophosphamide	leukemia	2000
cyclophosphamide	lymphoma	2000
cyclophosphamide	lymphoma	2000
cyclophosphamide	leukemia	2000
cyclophosphamide	leukemia	2000
cyclophosphamide	leukemia	2000
cyclophosphamide	leukemia	2000
cyclophosphamide	leukemia	2000
cyclophosphamide	leukemia	2000
cyclophosphamide	lymphoma	2000
cyclophosphamide	lymphoma	2000
cyclophosphamide	kidney cancer	2001
cyclophosphamide	kidney cancer	2001
cyclophosphamide	leukemia	2001
cyclophosphamide	leukemia	2001
cyclophosphamide	leukemia	2001
cyclophosphamide	lymphoma	2001
cyclophosphamide	myeloma	2001
cyclophosphamide	breast cancer	2001
cyclophosphamide	leukemia	2002
cyclophosphamide	lymphoma	2002
cyclophosphamide	breast cancer	2002
cyclophosphamide	lymphoma	2002
cyclophosphamide	kidney cancer	2002
cyclophosphamide	kidney cancer	2002
cyclophosphamide	sarcoma	2002
cyclophosphamide	leukemia	2003
cyclophosphamide	lymphoma	2003
cyclophosphamide	lymphoma	2003
cyclophosphamide	lymphoma	2003
cyclophosphamide	skin cancer	2003
cyclophosphamide	breast cancer	2003
cyclophosphamide	leukemia	2003
cyclophosphamide	leukemia	2003
cyclophosphamide	ovarian cancer	2003
cyclophosphamide	skin cancer	2004
cyclophosphamide	kidney cancer	2004
cyclophosphamide	skin cancer	2004
cyclophosphamide	skin cancer	2004
cyclophosphamide	kidney cancer	2004
cyclophosphamide	sarcoma	2004
cyclophosphamide	lymphoma	2005
cyclophosphamide	skin cancer	2005
cyclophosphamide	lymphoma	2006
cyclophosphamide	pancreatic cancer	2008
cytarabine	leukemia	1992
cytarabine	lymphoma	1992
cytarabine	leukemia	1993
cytarabine	leukemia	1994
cytarabine	lymphoma	1994
cytarabine	lymphoma	1994
cytarabine	leukemia	1995
cytarabine	lymphoma	1995
cytarabine	leukemia	1995
cytarabine	leukemia	1995
cytarabine	lymphoma	1995
cytarabine	lymphoma	1995
cytarabine	lymphoma	1995
cytarabine	leukemia	1996
cytarabine	leukemia	1996
cytarabine	leukemia	1996
cytarabine	leukemia	1996
cytarabine	leukemia	1996
cytarabine	leukemia	1996
cytarabine	leukemia	1997
cytarabine	lymphoma	1997
cytarabine	leukemia	1997
cytarabine	leukemia	1997
cytarabine	lymphoma	1997
cytarabine	lymphoma	1997
cytarabine	leukemia	1998
cytarabine	leukemia	1998
cytarabine	leukemia	1998
cytarabine	leukemia	1998
cytarabine	leukemia	1999
cytarabine	leukemia	1999
cytarabine	lymphoma	1999
cytarabine	leukemia	1999
cytarabine	leukemia	2000
cytarabine	lymphoma	2000
cytarabine	leukemia	2000
cytarabine	leukemia	2000
cytarabine	leukemia	2000
cytarabine	leukemia	2000
cytarabine	leukemia	2000
cytarabine	lymphoma	2000
cytarabine	lymphoma	2000
cytarabine	leukemia	2001
cytarabine	leukemia	2001
cytarabine	leukemia	2001
cytarabine	leukemia	2001
cytarabine	leukemia	2001
cytarabine	leukemia	2001
cytarabine	leukemia	2001
cytarabine	leukemia	2001
cytarabine	lymphoma	2001
cytarabine	leukemia	2002
cytarabine	leukemia	2003
cytarabine	leukemia	2003
cytarabine	leukemia	2003
cytarabine	leukemia	2003
cytarabine	leukemia	2003
cytarabine	leukemia	2003
cytarabine	lymphoma	2003
cytarabine	lymphoma	2003
cytarabine	leukemia	2004
cytarabine	lymphoma	2004
cytarabine	leukemia	2005
cytarabine	sarcoma	2007
dasatinib	leukemia	2004
dasatinib	leukemia	2004
dasatinib	leukemia	2005
dasatinib	leukemia	2005
dasatinib	leukemia	2005
dasatinib	breast cancer	2006
daunorubicin	leukemia	1993
daunorubicin	lymphoma	1995
daunorubicin	leukemia	1996
daunorubicin	leukemia	1996
daunorubicin	leukemia	1996
daunorubicin	leukemia	1996
daunorubicin	leukemia	1996
daunorubicin	sarcoma	1996
daunorubicin	leukemia	1997
daunorubicin	leukemia	1999
daunorubicin	leukemia	2000
daunorubicin	leukemia	2000
daunorubicin	leukemia	2000
daunorubicin	leukemia	2000
daunorubicin	lymphoma	2000
daunorubicin	leukemia	2001
daunorubicin	leukemia	2001
daunorubicin	leukemia	2003
decitabine	leukemia	1997
decitabine	lymphoma	1997
decitabine	esophagus cancer	1999
decitabine	lung cancer	1999
decitabine	mesothelioma	1999
decitabine	breast cancer	2002
decitabine	skin cancer	2002
decitabine	leukemia	2002
decitabine	leukemia	2002
decitabine	leukemia	2002
decitabine	leukemia	2003
decitabine	leukemia	2003
decitabine	leukemia	2004
decitabine	leukemia	2005
decitabine	leukemia	2005
decitabine	leukemia	2005
degarelix	prostate cancer	2002
degarelix	prostate cancer	2006
degarelix	prostate cancer	2006
denileukin diftitox	lymphoma	1999
denileukin diftitox	leukemia	2002
denileukin diftitox	kidney cancer	2004
denileukin diftitox	skin cancer	2004
denileukin diftitox	leukemia	2004
denileukin diftitox	lymphoma	2004
docetaxel	breast cancer	1994
docetaxel	head and neck cancer	1996
docetaxel	lung cancer	1996
docetaxel	ovarian cancer	1996
docetaxel	lung cancer	1997
docetaxel	skin cancer	1997
docetaxel	stomach cancer	1997
docetaxel	skin cancer	1997
docetaxel	breast cancer	1998
docetaxel	head and neck cancer	1998
docetaxel	lung cancer	1998
docetaxel	breast cancer	1998
docetaxel	ovarian cancer	1998
docetaxel	breast cancer	1998
docetaxel	prostate cancer	1999
docetaxel	breast cancer	1999
docetaxel	esophagus cancer	1999
docetaxel	head and neck cancer	1999
docetaxel	lung cancer	1999
docetaxel	lung cancer	1999
docetaxel	pancreatic cancer	1999
docetaxel	prostate cancer	1999
docetaxel	prostate cancer	1999
docetaxel	breast cancer	1999
docetaxel	breast cancer	2000
docetaxel	breast cancer	2000
docetaxel	lung cancer	2000
docetaxel	esophagus cancer	2000
docetaxel	stomach cancer	2000
docetaxel	prostate cancer	2000
docetaxel	prostate cancer	2000
docetaxel	breast cancer	2001
docetaxel	breast cancer	2001
docetaxel	liver cancer	2001
docetaxel	lung cancer	2001
docetaxel	lung cancer	2001
docetaxel	prostate cancer	2001
docetaxel	breast cancer	2001
docetaxel	head and neck cancer	2002
docetaxel	prostate cancer	2002
docetaxel	breast cancer	2002
docetaxel	breast cancer	2002
docetaxel	breast cancer	2002
docetaxel	lung cancer	2002
docetaxel	prostate cancer	2002
docetaxel	cervical cancer	2002
docetaxel	esophagus cancer	2002
docetaxel	esophagus cancer	2002
docetaxel	leukemia	2002
docetaxel	ovarian cancer	2002
docetaxel	prostate cancer	2002
docetaxel	breast cancer	2002
docetaxel	lung cancer	2002
docetaxel	lung cancer	2003
docetaxel	breast cancer	2003
docetaxel	breast cancer	2003
docetaxel	lung cancer	2003
docetaxel	lung cancer	2003
docetaxel	esophagus cancer	2003
docetaxel	stomach cancer	2003
docetaxel	prostate cancer	2003
docetaxel	lung cancer	2003
docetaxel	lung cancer	2003
docetaxel	ovarian cancer	2003
docetaxel	prostate cancer	2003
docetaxel	lung cancer	2004
docetaxel	prostate cancer	2004
docetaxel	prostate cancer	2004
docetaxel	prostate cancer	2004
docetaxel	prostate cancer	2004
docetaxel	prostate cancer	2004
docetaxel	prostate cancer	2004
docetaxel	cervical cancer	2004
docetaxel	ovarian cancer	2004
docetaxel	lung cancer	2004
docetaxel	lung cancer	2004
docetaxel	prostate cancer	2004
docetaxel	prostate cancer	2004
docetaxel	lung cancer	2004
docetaxel	lung cancer	2005
docetaxel	lung cancer	2005
docetaxel	breast cancer	2005
docetaxel	prostate cancer	2005
docetaxel	breast cancer	2005
docetaxel	head and neck cancer	2005
docetaxel	lung cancer	2006
docetaxel	pancreatic cancer	2006
docetaxel	lung cancer	2006
docetaxel	lung cancer	2006
doxorubicin	ovarian cancer	1991
doxorubicin	sarcoma	1992
doxorubicin	lymphoma	1994
doxorubicin	sarcoma	1995
doxorubicin	leukemia	1995
doxorubicin	lymphoma	1995
doxorubicin	lymphoma	1995
doxorubicin	breast cancer	1996
doxorubicin	breast cancer	1996
doxorubicin	leukemia	1996
doxorubicin	leukemia	1996
doxorubicin	breast cancer	1997
doxorubicin	colorectal cancer	1997
doxorubicin	prostate cancer	1997
doxorubicin	stomach cancer	1997
doxorubicin	sarcoma	1997
doxorubicin	breast cancer	1997
doxorubicin	lymphoma	1997
doxorubicin	lymphoma	1997
doxorubicin	stomach cancer	1998
doxorubicin	esophagus cancer	1998
doxorubicin	breast cancer	1998
doxorubicin	sarcoma	1998
doxorubicin	sarcoma	1998
doxorubicin	breast cancer	1998
doxorubicin	lung cancer	1999
doxorubicin	lymphoma	1999
doxorubicin	lymphoma	1999
doxorubicin	breast cancer	1999
doxorubicin	sarcoma	1999
doxorubicin	lymphoma	1999
doxorubicin	lung cancer	2000
doxorubicin	mesothelioma	2000
doxorubicin	breast cancer	2000
doxorubicin	liver cancer	2000
doxorubicin	lymphoma	2000
doxorubicin	lymphoma	2000
doxorubicin	bladder cancer	2000
doxorubicin	leukemia	2000
doxorubicin	leukemia	2000
doxorubicin	leukemia	2000
doxorubicin	lymphoma	2000
doxorubicin	liver cancer	2000
doxorubicin	lymphoma	2000
doxorubicin	sarcoma	2001
doxorubicin	bladder cancer	2001
doxorubicin	breast cancer	2001
doxorubicin	leukemia	2001
doxorubicin	sarcoma	2001
doxorubicin	breast cancer	2001
doxorubicin	colorectal cancer	2001
doxorubicin	endometrial cancer	2001
doxorubicin	breast cancer	2002
doxorubicin	breast cancer	2002
doxorubicin	lymphoma	2002
doxorubicin	sarcoma	2002
doxorubicin	sarcoma	2002
doxorubicin	kidney cancer	2002
doxorubicin	kidney cancer	2002
doxorubicin	lymphoma	2003
doxorubicin	breast cancer	2003
doxorubicin	head and neck cancer	2003
doxorubicin	lymphoma	2003
doxorubicin	breast cancer	2003
doxorubicin	leukemia	2003
doxorubicin	breast cancer	2004
doxorubicin	head and neck cancer	2004
doxorubicin	lymphoma	2005
doxorubicin	lymphoma	2006
epirubicin	ovarian cancer	1999
epirubicin	liver cancer	2001
epirubicin	mesothelioma	2001
epirubicin	prostate cancer	2004
erlotinib	breast cancer	2001
erlotinib	lung cancer	2001
erlotinib	pancreatic cancer	2001
erlotinib	colorectal cancer	2002
erlotinib	liver cancer	2002
erlotinib	brain cancer	2002
erlotinib	colorectal cancer	2002
erlotinib	lung cancer	2002
erlotinib	cervical cancer	2002
erlotinib	esophagus cancer	2002
erlotinib	esophagus cancer	2002
erlotinib	stomach cancer	2002
erlotinib	kidney cancer	2002
erlotinib	liver cancer	2002
erlotinib	colorectal cancer	2003
erlotinib	head and neck cancer	2003
erlotinib	lung cancer	2003
erlotinib	ovarian cancer	2003
erlotinib	colorectal cancer	2003
erlotinib	brain cancer	2004
erlotinib	sarcoma	2004
erlotinib	colorectal cancer	2005
erlotinib	head and neck cancer	2005
erlotinib	kidney cancer	2005
erlotinib	lung cancer	2005
erlotinib	pancreatic cancer	2005
erlotinib	lung cancer	2005
erlotinib	colorectal cancer	2005
erlotinib	head and neck cancer	2005
estramustine	prostate cancer	1997
estramustine	prostate cancer	1998
estramustine	prostate cancer	1999
estramustine	prostate cancer	2000
estramustine	prostate cancer	2001
estramustine	prostate cancer	2004
etoposide	ovarian cancer	1991
etoposide	ovarian cancer	1993
etoposide	testicular cancer	1993
etoposide	leukemia	1993
etoposide	ovarian cancer	1994
etoposide	testicular cancer	1994
etoposide	leukemia	1994
etoposide	leukemia	1994
etoposide	leukemia	1994
etoposide	testicular cancer	1994
etoposide	lung cancer	1994
etoposide	lymphoma	1994
etoposide	sarcoma	1995
etoposide	leukemia	1995
etoposide	lymphoma	1995
etoposide	lymphoma	1995
etoposide	lymphoma	1995
etoposide	lymphoma	1996
etoposide	sarcoma	1996
etoposide	leukemia	1996
etoposide	leukemia	1996
etoposide	leukemia	1996
etoposide	leukemia	1997
etoposide	leukemia	1997
etoposide	brain cancer	1997
etoposide	leukemia	1997
etoposide	lymphoma	1997
etoposide	lymphoma	1997
etoposide	brain cancer	1998
etoposide	brain cancer	1998
etoposide	sarcoma	1998
etoposide	ovarian cancer	1998
etoposide	leukemia	1998
etoposide	lymphoma	1998
etoposide	leukemia	1998
etoposide	leukemia	1998
etoposide	brain cancer	1998
etoposide	leukemia	1998
etoposide	lymphoma	1998
etoposide	myeloma	1998
etoposide	breast cancer	1999
etoposide	kidney cancer	1999
etoposide	lung cancer	1999
etoposide	skin cancer	1999
etoposide	testicular cancer	1999
etoposide	leukemia	1999
etoposide	lymphoma	1999
etoposide	ovarian cancer	1999
etoposide	lymphoma	1999
etoposide	brain cancer	1999
etoposide	brain cancer	1999
etoposide	brain cancer	1999
etoposide	head and neck cancer	1999
etoposide	lymphoma	1999
etoposide	breast cancer	1999
etoposide	leukemia	1999
etoposide	leukemia	1999
etoposide	leukemia	1999
etoposide	lymphoma	1999
etoposide	sarcoma	1999
etoposide	leukemia	2000
etoposide	lung cancer	2000
etoposide	leukemia	2000
etoposide	lymphoma	2000
etoposide	lymphoma	2000
etoposide	lymphoma	2000
etoposide	leukemia	2000
etoposide	lymphoma	2000
etoposide	lung cancer	2001
etoposide	lung cancer	2001
etoposide	lung cancer	2001
etoposide	lung cancer	2001
etoposide	myeloma	2001
etoposide	sarcoma	2001
etoposide	lung cancer	2002
etoposide	lymphoma	2002
etoposide	kidney cancer	2002
etoposide	kidney cancer	2002
etoposide	lung cancer	2002
etoposide	lymphoma	2003
etoposide	leukemia	2003
etoposide	leukemia	2003
etoposide	leukemia	2003
etoposide	lymphoma	2003
etoposide	lung cancer	2003
etoposide	lymphoma	2003
etoposide	lymphoma	2004
etoposide	lymphoma	2004
etoposide	lymphoma	2004
etoposide	sarcoma	2004
etoposide	brain cancer	2004
etoposide	lymphoma	2005
etoposide	lung cancer	2006
exemestane	breast cancer	2000
exemestane	breast cancer	2002
fludarabine	leukemia	1996
fludarabine	leukemia	1998
fludarabine	lymphoma	1998
fludarabine	leukemia	1998
fludarabine	breast cancer	1998
fludarabine	breast cancer	1999
fludarabine	kidney cancer	1999
fludarabine	lung cancer	1999
fludarabine	skin cancer	1999
fludarabine	testicular cancer	1999
fludarabine	leukemia	1999
fludarabine	leukemia	1999
fludarabine	lymphoma	1999
fludarabine	leukemia	1999
fludarabine	leukemia	2000
fludarabine	leukemia	2000
fludarabine	myeloma	2000
fludarabine	breast cancer	2000
fludarabine	skin cancer	2000
fludarabine	leukemia	2000
fludarabine	kidney cancer	2001
fludarabine	leukemia	2001
fludarabine	lymphoma	2001
fludarabine	leukemia	2001
fludarabine	kidney cancer	2001
fludarabine	kidney cancer	2001
fludarabine	leukemia	2001
fludarabine	leukemia	2001
fludarabine	lymphoma	2001
fludarabine	lymphoma	2001
fludarabine	leukemia	2002
fludarabine	lymphoma	2002
fludarabine	leukemia	2002
fludarabine	skin cancer	2003
fludarabine	breast cancer	2003
fludarabine	leukemia	2003
fludarabine	leukemia	2004
fludarabine	skin cancer	2004
fludarabine	lymphoma	2004
fludarabine	kidney cancer	2004
fludarabine	skin cancer	2004
fludarabine	skin cancer	2004
fludarabine	kidney cancer	2004
fludarabine	leukemia	2005
fludarabine	lymphoma	2005
fludarabine	leukemia	2005
fludarabine	leukemia	2005
fludarabine	skin cancer	2005
fludarabine	leukemia	2006
fludarabine	lymphoma	2006
fluorouracil	lung cancer	1990
fluorouracil	liver cancer	1993
fluorouracil	colorectal cancer	1994
fluorouracil	colorectal cancer	1995
fluorouracil	pancreatic cancer	1995
fluorouracil	esophagus cancer	1995
fluorouracil	head and neck cancer	1996
fluorouracil	colorectal cancer	1996
fluorouracil	colorectal cancer	1997
fluorouracil	esophagus cancer	1997
fluorouracil	stomach cancer	1997
fluorouracil	pancreatic cancer	1997
fluorouracil	head and neck cancer	1997
fluorouracil	colorectal cancer	1998
fluorouracil	pancreatic cancer	1998
fluorouracil	head and neck cancer	1999
fluorouracil	colorectal cancer	1999
fluorouracil	stomach cancer	1999
fluorouracil	head and neck cancer	1999
fluorouracil	colorectal cancer	1999
fluorouracil	esophagus cancer	2000
fluorouracil	colorectal cancer	2000
fluorouracil	colorectal cancer	2000
fluorouracil	colorectal cancer	2000
fluorouracil	esophagus cancer	2000
fluorouracil	stomach cancer	2000
fluorouracil	head and neck cancer	2000
fluorouracil	colorectal cancer	2001
fluorouracil	cervical cancer	2001
fluorouracil	colorectal cancer	2001
fluorouracil	colorectal cancer	2001
fluorouracil	kidney cancer	2001
fluorouracil	colorectal cancer	2001
fluorouracil	colorectal cancer	2001
fluorouracil	colorectal cancer	2001
fluorouracil	esophagus cancer	2001
fluorouracil	stomach cancer	2001
fluorouracil	colorectal cancer	2001
fluorouracil	colorectal cancer	2001
fluorouracil	colorectal cancer	2002
fluorouracil	colorectal cancer	2002
fluorouracil	pancreatic cancer	2002
fluorouracil	pancreatic cancer	2002
fluorouracil	colorectal cancer	2003
fluorouracil	colorectal cancer	2003
fluorouracil	kidney cancer	2004
fluorouracil	colorectal cancer	2004
fluorouracil	colorectal cancer	2004
fluorouracil	colorectal cancer	2004
fluorouracil	head and neck cancer	2005
fulvestrant	breast cancer	1998
fulvestrant	breast cancer	2004
fulvestrant	breast cancer	2004
gefitinib	colorectal cancer	2001
gefitinib	colorectal cancer	2001
gefitinib	brain cancer	2001
gefitinib	colorectal cancer	2001
gefitinib	head and neck cancer	2001
gefitinib	head and neck cancer	2001
gefitinib	kidney cancer	2001
gefitinib	mesothelioma	2001
gefitinib	ovarian cancer	2001
gefitinib	brain cancer	2002
gefitinib	breast cancer	2002
gefitinib	cervical cancer	2002
gefitinib	ovarian cancer	2002
gefitinib	colorectal cancer	2002
gefitinib	colorectal cancer	2002
gefitinib	breast cancer	2003
gefitinib	ovarian cancer	2003
gefitinib	lung cancer	2004
gemcitabine	lung cancer	1997
gemcitabine	breast cancer	1997
gemcitabine	ovarian cancer	1998
gemcitabine	stomach cancer	1998
gemcitabine	pancreatic cancer	1998
gemcitabine	pancreatic cancer	1998
gemcitabine	lung cancer	1998
gemcitabine	sarcoma	1998
gemcitabine	pancreatic cancer	1998
gemcitabine	lung cancer	1999
gemcitabine	pancreatic cancer	1999
gemcitabine	pancreatic cancer	1999
gemcitabine	bladder cancer	2000
gemcitabine	lung cancer	2000
gemcitabine	lung cancer	2000
gemcitabine	lymphoma	2000
gemcitabine	bladder cancer	2000
gemcitabine	breast cancer	2000
gemcitabine	breast cancer	2000
gemcitabine	cervical cancer	2000
gemcitabine	cervical cancer	2000
gemcitabine	colorectal cancer	2000
gemcitabine	lung cancer	2000
gemcitabine	lung cancer	2000
gemcitabine	pancreatic cancer	2000
gemcitabine	pancreatic cancer	2000
gemcitabine	bladder cancer	2000
gemcitabine	breast cancer	2000
gemcitabine	bladder cancer	2001
gemcitabine	bladder cancer	2001
gemcitabine	liver cancer	2001
gemcitabine	lung cancer	2001
gemcitabine	mesothelioma	2001
gemcitabine	mesothelioma	2001
gemcitabine	ovarian cancer	2001
gemcitabine	pancreatic cancer	2001
gemcitabine	pancreatic cancer	2001
gemcitabine	lung cancer	2002
gemcitabine	pancreatic cancer	2002
gemcitabine	pancreatic cancer	2002
gemcitabine	bladder cancer	2002
gemcitabine	breast cancer	2002
gemcitabine	lung cancer	2002
gemcitabine	kidney cancer	2002
gemcitabine	lung cancer	2002
gemcitabine	mesothelioma	2002
gemcitabine	ovarian cancer	2002
gemcitabine	pancreatic cancer	2002
gemcitabine	pancreatic cancer	2002
gemcitabine	breast cancer	2002
gemcitabine	cervical cancer	2003
gemcitabine	lung cancer	2003
gemcitabine	breast cancer	2003
gemcitabine	lung cancer	2003
gemcitabine	lung cancer	2003
gemcitabine	colorectal cancer	2003
gemcitabine	lung cancer	2003
gemcitabine	lung cancer	2003
gemcitabine	lymphoma	2003
gemcitabine	pancreatic cancer	2003
gemcitabine	pancreatic cancer	2003
gemcitabine	pancreatic cancer	2003
gemcitabine	pancreatic cancer	2003
gemcitabine	liver cancer	2004
gemcitabine	breast cancer	2004
gemcitabine	breast cancer	2004
gemcitabine	kidney cancer	2004
gemcitabine	lung cancer	2004
gemcitabine	lymphoma	2004
gemcitabine	lung cancer	2004
gemcitabine	pancreatic cancer	2005
gemcitabine	pancreatic cancer	2005
gemcitabine	breast cancer	2005
gemcitabine	kidney cancer	2005
gemcitabine	pancreatic cancer	2005
gemcitabine	pancreatic cancer	2006
gemcitabine	head and neck cancer	2006
gemcitabine	lung cancer	2007
gemtuzumab	leukemia	2000
gemtuzumab	leukemia	2000
gemtuzumab	leukemia	2001
gemtuzumab	leukemia	2001
gemtuzumab	leukemia	2002
gemtuzumab	leukemia	2003
gemtuzumab	leukemia	2004
ibritumomab tiuxetan	lymphoma	2004
idarubicin	lymphoma	1994
idarubicin	leukemia	1996
idarubicin	leukemia	1996
idarubicin	leukemia	1996
idarubicin	leukemia	1998
idarubicin	leukemia	1999
idarubicin	leukemia	2000
idarubicin	leukemia	2001
idarubicin	leukemia	2004
idarubicin	leukemia	2004
ifosfamide	leukemia	1991
ifosfamide	sarcoma	1992
ifosfamide	sarcoma	1992
ifosfamide	ovarian cancer	1994
ifosfamide	testicular cancer	1994
ifosfamide	lymphoma	1994
ifosfamide	lymphoma	1994
ifosfamide	sarcoma	1995
ifosfamide	leukemia	1995
ifosfamide	leukemia	1995
ifosfamide	lymphoma	1995
ifosfamide	lymphoma	1995
ifosfamide	leukemia	1996
ifosfamide	brain cancer	1996
ifosfamide	lymphoma	1997
ifosfamide	sarcoma	1997
ifosfamide	sarcoma	1997
ifosfamide	sarcoma	1998
ifosfamide	lymphoma	1999
ifosfamide	sarcoma	1999
ifosfamide	lung cancer	2000
ifosfamide	leukemia	2000
ifosfamide	lymphoma	2000
ifosfamide	lymphoma	2000
ifosfamide	leukemia	2000
ifosfamide	lymphoma	2000
ifosfamide	sarcoma	2001
ifosfamide	bladder cancer	2001
ifosfamide	bladder cancer	2001
ifosfamide	lymphoma	2001
ifosfamide	sarcoma	2001
ifosfamide	leukemia	2003
ifosfamide	lymphoma	2003
ifosfamide	lymphoma	2004
ifosfamide	sarcoma	2004
ifosfamide	testicular cancer	2004
imatinib	leukemia	1993
imatinib	leukemia	2000
imatinib	leukemia	2001
imatinib	lymphoma	2001
imatinib	leukemia	2001
imatinib	lymphoma	2001
imatinib	brain cancer	2001
imatinib	leukemia	2001
imatinib	leukemia	2001
imatinib	leukemia	2001
imatinib	leukemia	2001
imatinib	leukemia	2002
imatinib	lung cancer	2002
imatinib	brain cancer	2002
imatinib	breast cancer	2002
imatinib	sarcoma	2002
imatinib	colorectal cancer	2002
imatinib	ovarian cancer	2002
imatinib	leukemia	2002
imatinib	leukemia	2002
imatinib	ovarian cancer	2002
imatinib	testicular cancer	2002
imatinib	leukemia	2003
imatinib	leukemia	2003
imatinib	leukemia	2003
imatinib	brain cancer	2003
imatinib	leukemia	2003
imatinib	leukemia	2003
imatinib	lung cancer	2003
imatinib	prostate cancer	2003
imatinib	ovarian cancer	2003
imatinib	leukemia	2004
imatinib	leukemia	2004
imatinib	leukemia	2004
imatinib	leukemia	2004
imatinib	pancreatic cancer	2005
imatinib	leukemia	2005
imatinib	kidney cancer	2005
imatinib	leukemia	2005
irinotecan	lymphoma	1996
irinotecan	colorectal cancer	1997
irinotecan	esophagus cancer	1997
irinotecan	stomach cancer	1997
irinotecan	esophagus cancer	1997
irinotecan	stomach cancer	1997
irinotecan	brain cancer	1998
irinotecan	brain cancer	1998
irinotecan	brain cancer	1998
irinotecan	breast cancer	1998
irinotecan	colorectal cancer	1998
irinotecan	colorectal cancer	1998
irinotecan	lymphoma	1998
irinotecan	esophagus cancer	1999
irinotecan	stomach cancer	1999
irinotecan	sarcoma	1999
irinotecan	breast cancer	1999
irinotecan	colorectal cancer	1999
irinotecan	lung cancer	1999
irinotecan	colorectal cancer	1999
irinotecan	brain cancer	2000
irinotecan	pancreatic cancer	2000
irinotecan	stomach cancer	2000
irinotecan	brain cancer	2000
irinotecan	colorectal cancer	2000
irinotecan	colorectal cancer	2000
irinotecan	lung cancer	2000
irinotecan	colorectal cancer	2000
irinotecan	esophagus cancer	2000
irinotecan	stomach cancer	2000
irinotecan	lung cancer	2000
irinotecan	colorectal cancer	2001
irinotecan	colorectal cancer	2001
irinotecan	colorectal cancer	2001
irinotecan	lung cancer	2001
irinotecan	pancreatic cancer	2001
irinotecan	colorectal cancer	2001
irinotecan	lung cancer	2002
irinotecan	colorectal cancer	2002
irinotecan	esophagus cancer	2002
irinotecan	esophagus cancer	2002
irinotecan	lung cancer	2002
irinotecan	lung cancer	2003
irinotecan	colorectal cancer	2003
irinotecan	colorectal cancer	2003
irinotecan	colorectal cancer	2003
irinotecan	ovarian cancer	2003
irinotecan	colorectal cancer	2003
irinotecan	colorectal cancer	2003
irinotecan	lymphoma	2004
irinotecan	kidney cancer	2004
irinotecan	liver cancer	2004
irinotecan	lung cancer	2004
irinotecan	lung cancer	2004
irinotecan	colorectal cancer	2005
irinotecan	head and neck cancer	2005
irinotecan	kidney cancer	2005
irinotecan	liver cancer	2005
irinotecan	lymphoma	2005
irinotecan	skin cancer	2005
irinotecan	sarcoma	2005
irinotecan	colorectal cancer	2005
ixabepilone	ovarian cancer	2000
ixabepilone	prostate cancer	2001
ixabepilone	bladder cancer	2001
ixabepilone	colorectal cancer	2001
ixabepilone	esophagus cancer	2001
ixabepilone	stomach cancer	2001
ixabepilone	pancreatic cancer	2001
ixabepilone	prostate cancer	2001
ixabepilone	sarcoma	2001
ixabepilone	brain cancer	2002
ixabepilone	head and neck cancer	2002
ixabepilone	breast cancer	2002
ixabepilone	head and neck cancer	2002
ixabepilone	leukemia	2002
ixabepilone	lymphoma	2002
ixabepilone	skin cancer	2002
ixabepilone	brain cancer	2003
ixabepilone	ovarian cancer	2003
ixabepilone	testicular cancer	2003
ixabepilone	prostate cancer	2003
ixabepilone	breast cancer	2004
lapatinib	breast cancer	2004
lapatinib	breast cancer	2004
lapatinib	prostate cancer	2004
lapatinib	brain cancer	2005
lapatinib	breast cancer	2005
lapatinib	breast cancer	2005
lapatinib	breast cancer	2005
lapatinib	breast cancer	2005
lapatinib	pancreatic cancer	2006
lapatinib	ovarian cancer	2006
lenalidomide	brain cancer	2002
lenalidomide	kidney cancer	2004
lenalidomide	skin cancer	2005
letrozole	breast cancer	2000
letrozole	ovarian cancer	2008
leucovorin	ovarian cancer	1991
leucovorin	leukemia	1993
leucovorin	lymphoma	1994
leucovorin	colorectal cancer	1994
leucovorin	leukemia	1995
leucovorin	lymphoma	1995
leucovorin	lymphoma	1995
leucovorin	breast cancer	1996
leucovorin	leukemia	1996
leucovorin	leukemia	1996
leucovorin	colorectal cancer	1996
leucovorin	lymphoma	1997
leucovorin	skin cancer	1997
leucovorin	pancreatic cancer	1997
leucovorin	skin cancer	1997
leucovorin	sarcoma	1998
leucovorin	colorectal cancer	1998
leucovorin	colorectal cancer	1999
leucovorin	stomach cancer	1999
leucovorin	colorectal cancer	1999
leucovorin	colorectal cancer	2000
leucovorin	colorectal cancer	2000
leucovorin	colorectal cancer	2000
leucovorin	esophagus cancer	2000
leucovorin	stomach cancer	2000
leucovorin	leukemia	2000
leucovorin	leukemia	2000
leucovorin	leukemia	2000
leucovorin	lymphoma	2000
leucovorin	lymphoma	2000
leucovorin	colorectal cancer	2001
leucovorin	colorectal cancer	2001
leucovorin	colorectal cancer	2001
leucovorin	colorectal cancer	2001
leucovorin	leukemia	2001
leucovorin	sarcoma	2001
leucovorin	colorectal cancer	2001
leucovorin	colorectal cancer	2001
leucovorin	colorectal cancer	2002
leucovorin	colorectal cancer	2002
leucovorin	lymphoma	2002
leucovorin	colorectal cancer	2003
leucovorin	colorectal cancer	2003
leucovorin	leukemia	2003
leucovorin	colorectal cancer	2004
leucovorin	colorectal cancer	2004
leucovorin	colorectal cancer	2004
leucovorin	sarcoma	2005
leuprolide	prostate cancer	1996
leuprolide	prostate cancer	1997
leuprolide	prostate cancer	2002
leuprolide	prostate cancer	2005
leuprolide	prostate cancer	2006
leuprolide	prostate cancer	2007
mechlorethamine	lymphoma	1995
methotrexate	leukemia	1986
methotrexate	lymphoma	1986
methotrexate	ovarian cancer	1991
methotrexate	leukemia	1993
methotrexate	leukemia	1994
methotrexate	lymphoma	1994
methotrexate	leukemia	1995
methotrexate	lymphoma	1995
methotrexate	lymphoma	1995
methotrexate	breast cancer	1996
methotrexate	leukemia	1996
methotrexate	leukemia	1996
methotrexate	leukemia	1996
methotrexate	leukemia	1996
methotrexate	leukemia	1996
methotrexate	brain cancer	1997
methotrexate	leukemia	1997
methotrexate	sarcoma	1998
methotrexate	leukemia	1999
methotrexate	lymphoma	1999
methotrexate	lymphoma	1999
methotrexate	sarcoma	1999
methotrexate	leukemia	1999
methotrexate	head and neck cancer	2000
methotrexate	leukemia	2000
methotrexate	leukemia	2000
methotrexate	leukemia	2000
methotrexate	leukemia	2000
methotrexate	leukemia	2000
methotrexate	lymphoma	2000
methotrexate	lymphoma	2000
methotrexate	leukemia	2001
methotrexate	kidney cancer	2001
methotrexate	leukemia	2001
methotrexate	sarcoma	2001
methotrexate	lymphoma	2002
methotrexate	breast cancer	2003
methotrexate	leukemia	2003
methotrexate	leukemia	2003
methotrexate	leukemia	2003
methotrexate	lymphoma	2003
methotrexate	leukemia	2004
methotrexate	sarcoma	2005
mitoxantrone	ovarian cancer	1991
mitoxantrone	leukemia	1993
mitoxantrone	leukemia	1994
mitoxantrone	lymphoma	1994
mitoxantrone	ovarian cancer	1996
mitoxantrone	ovarian cancer	1996
mitoxantrone	leukemia	1997
mitoxantrone	leukemia	1997
mitoxantrone	leukemia	1998
mitoxantrone	prostate cancer	1999
mitoxantrone	leukemia	2001
mitoxantrone	leukemia	2001
mitoxantrone	lymphoma	2001
mitoxantrone	leukemia	2002
mitoxantrone	leukemia	2003
mitoxantrone	prostate cancer	2003
nelarabine	leukemia	1998
nelarabine	lymphoma	1998
nelarabine	leukemia	1999
nelarabine	lymphoma	2000
nelarabine	lymphoma	2000
nelarabine	lymphoma	2000
nelarabine	leukemia	2001
oxaliplatin	colorectal cancer	1998
oxaliplatin	colorectal cancer	1999
oxaliplatin	colorectal cancer	1999
oxaliplatin	endometrial cancer	1999
oxaliplatin	head and neck cancer	1999
oxaliplatin	pancreatic cancer	1999
oxaliplatin	esophagus cancer	2000
oxaliplatin	brain cancer	2000
oxaliplatin	cervical cancer	2000
oxaliplatin	colorectal cancer	2000
oxaliplatin	colorectal cancer	2000
oxaliplatin	esophagus cancer	2000
oxaliplatin	stomach cancer	2000
oxaliplatin	lymphoma	2000
oxaliplatin	ovarian cancer	2000
oxaliplatin	colorectal cancer	2001
oxaliplatin	colorectal cancer	2001
oxaliplatin	colorectal cancer	2001
oxaliplatin	colorectal cancer	2002
oxaliplatin	brain cancer	2002
oxaliplatin	colorectal cancer	2002
oxaliplatin	esophagus cancer	2002
oxaliplatin	stomach cancer	2002
oxaliplatin	colorectal cancer	2003
oxaliplatin	colorectal cancer	2003
oxaliplatin	colorectal cancer	2003
oxaliplatin	colorectal cancer	2003
oxaliplatin	pancreatic cancer	2003
oxaliplatin	brain cancer	2004
oxaliplatin	colorectal cancer	2004
oxaliplatin	head and neck cancer	2004
oxaliplatin	kidney cancer	2004
oxaliplatin	liver cancer	2004
oxaliplatin	ovarian cancer	2004
oxaliplatin	sarcoma	2004
oxaliplatin	colorectal cancer	2004
oxaliplatin	colorectal cancer	2004
oxaliplatin	breast cancer	2004
oxaliplatin	prostate cancer	2004
oxaliplatin	colorectal cancer	2004
oxaliplatin	colorectal cancer	2005
oxaliplatin	head and neck cancer	2005
oxaliplatin	kidney cancer	2005
oxaliplatin	liver cancer	2005
oxaliplatin	lymphoma	2005
oxaliplatin	skin cancer	2005
oxaliplatin	sarcoma	2005
oxaliplatin	pancreatic cancer	2005
oxaliplatin	colorectal cancer	2006
paclitaxel	breast cancer	1994
paclitaxel	kidney cancer	1994
paclitaxel	lung cancer	1994
paclitaxel	lymphoma	1994
paclitaxel	skin cancer	1994
paclitaxel	ovarian cancer	1994
paclitaxel	breast cancer	1994
paclitaxel	kidney cancer	1994
paclitaxel	lymphoma	1994
paclitaxel	ovarian cancer	1994
paclitaxel	ovarian cancer	1994
paclitaxel	testicular cancer	1994
paclitaxel	breast cancer	1994
paclitaxel	cervical cancer	1994
paclitaxel	breast cancer	1994
paclitaxel	lung cancer	1995
paclitaxel	head and neck cancer	1995
paclitaxel	ovarian cancer	1996
paclitaxel	bladder cancer	1996
paclitaxel	breast cancer	1996
paclitaxel	lung cancer	1996
paclitaxel	breast cancer	1996
paclitaxel	ovarian cancer	1996
paclitaxel	prostate cancer	1997
paclitaxel	esophagus cancer	1997
paclitaxel	breast cancer	1997
paclitaxel	lung cancer	1997
paclitaxel	endometrial cancer	1997
paclitaxel	ovarian cancer	1997
paclitaxel	sarcoma	1997
paclitaxel	head and neck cancer	1997
paclitaxel	ovarian cancer	1997
paclitaxel	sarcoma	1997
paclitaxel	head and neck cancer	1997
paclitaxel	head and neck cancer	1998
paclitaxel	lung cancer	1998
paclitaxel	ovarian cancer	1998
paclitaxel	cervical cancer	1998
paclitaxel	endometrial cancer	1998
paclitaxel	ovarian cancer	1998
paclitaxel	sarcoma	1998
paclitaxel	head and neck cancer	1998
paclitaxel	lung cancer	1998
paclitaxel	lung cancer	1998
paclitaxel	pancreatic cancer	1998
paclitaxel	prostate cancer	1998
paclitaxel	lung cancer	1998
paclitaxel	lung cancer	1998
paclitaxel	breast cancer	1999
paclitaxel	ovarian cancer	1999
paclitaxel	lung cancer	1999
paclitaxel	cervical cancer	1999
paclitaxel	stomach cancer	1999
paclitaxel	head and neck cancer	1999
paclitaxel	lung cancer	1999
paclitaxel	lung cancer	1999
paclitaxel	lung cancer	1999
paclitaxel	ovarian cancer	1999
paclitaxel	ovarian cancer	1999
paclitaxel	prostate cancer	1999
paclitaxel	ovarian cancer	1999
paclitaxel	breast cancer	1999
paclitaxel	ovarian cancer	1999
paclitaxel	lung cancer	1999
paclitaxel	head and neck cancer	2000
paclitaxel	lung cancer	2000
paclitaxel	ovarian cancer	2000
paclitaxel	ovarian cancer	2000
paclitaxel	lung cancer	2000
paclitaxel	lung cancer	2000
paclitaxel	bladder cancer	2000
paclitaxel	esophagus cancer	2000
paclitaxel	esophagus cancer	2000
paclitaxel	stomach cancer	2000
paclitaxel	head and neck cancer	2000
paclitaxel	head and neck cancer	2000
paclitaxel	lung cancer	2000
paclitaxel	lung cancer	2000
paclitaxel	lung cancer	2000
paclitaxel	lung cancer	2000
paclitaxel	prostate cancer	2000
paclitaxel	bladder cancer	2000
paclitaxel	breast cancer	2000
paclitaxel	lung cancer	2000
paclitaxel	lung cancer	2000
paclitaxel	lung cancer	2000
paclitaxel	lung cancer	2001
paclitaxel	lung cancer	2001
paclitaxel	bladder cancer	2001
paclitaxel	esophagus cancer	2001
paclitaxel	stomach cancer	2001
paclitaxel	esophagus cancer	2001
paclitaxel	stomach cancer	2001
paclitaxel	lung cancer	2001
paclitaxel	lung cancer	2001
paclitaxel	ovarian cancer	2001
paclitaxel	sarcoma	2001
paclitaxel	breast cancer	2001
paclitaxel	breast cancer	2001
paclitaxel	endometrial cancer	2001
paclitaxel	lung cancer	2002
paclitaxel	lung cancer	2002
paclitaxel	bladder cancer	2002
paclitaxel	breast cancer	2002
paclitaxel	prostate cancer	2002
paclitaxel	lung cancer	2002
paclitaxel	esophagus cancer	2003
paclitaxel	breast cancer	2003
paclitaxel	skin cancer	2004
paclitaxel	lung cancer	2004
paclitaxel	ovarian cancer	2004
paclitaxel	ovarian cancer	2004
paclitaxel	testicular cancer	2004
paclitaxel	breast cancer	2004
paclitaxel	lung cancer	2004
paclitaxel	lung cancer	2004
paclitaxel	breast cancer	2005
paclitaxel	breast cancer	2005
paclitaxel	ovarian cancer	2005
paclitaxel	breast cancer	2005
paclitaxel	lung cancer	2006
paclitaxel	lung cancer	2006
paclitaxel	lung cancer	2006
paclitaxel	breast cancer	2007
paclitaxel	lung cancer	2007
pamidronate	myeloma	1998
pemetrexed	mesothelioma	1999
pemetrexed	breast cancer	2000
pemetrexed	lung cancer	2001
pemetrexed	lung cancer	2002
pemetrexed	lung cancer	2002
pemetrexed	mesothelioma	2002
pemetrexed	breast cancer	2003
pemetrexed	lung cancer	2003
pemetrexed	liver cancer	2004
pemetrexed	ovarian cancer	2004
pemetrexed	pancreatic cancer	2005
pemetrexed	lung cancer	2005
pemetrexed	liver cancer	2005
pemetrexed	prostate cancer	2005
pemetrexed	endometrial cancer	2006
pemetrexed	lung cancer	2006
pemetrexed	lung cancer	2006
pemetrexed	lung cancer	2007
pemetrexed	lung cancer	2007
pentostatin	kidney cancer	2000
pentostatin	leukemia	2000
pentostatin	lymphoma	2000
porfimer	head and neck cancer	1995
procarbazine	brain cancer	1994
procarbazine	brain cancer	1996
procarbazine	brain cancer	1997
procarbazine	brain cancer	1998
procarbazine	brain cancer	1999
procarbazine	brain cancer	2004
raloxifene	breast cancer	1998
raloxifene	endometrial cancer	2000
rituximab	lymphoma	1997
rituximab	lymphoma	1997
rituximab	lymphoma	1999
rituximab	lymphoma	1999
rituximab	lymphoma	1999
rituximab	leukemia	2000
rituximab	lymphoma	2000
rituximab	lymphoma	2000
rituximab	lymphoma	2000
rituximab	leukemia	2001
rituximab	lymphoma	2001
rituximab	lymphoma	2001
rituximab	lymphoma	2001
rituximab	lymphoma	2002
rituximab	lymphoma	2002
rituximab	lymphoma	2003
rituximab	lymphoma	2003
rituximab	leukemia	2003
rituximab	lymphoma	2003
rituximab	lymphoma	2003
rituximab	lymphoma	2004
rituximab	lymphoma	2004
rituximab	leukemia	2004
rituximab	lymphoma	2004
rituximab	lymphoma	2004
rituximab	lymphoma	2004
rituximab	lymphoma	2004
rituximab	lymphoma	2004
rituximab	leukemia	2005
rituximab	lymphoma	2006
rituximab	lymphoma	2006
rituximab	lymphoma	2006
rituximab	lymphoma	2006
sorafenib	liver cancer	2002
sorafenib	lung cancer	2004
sorafenib	leukemia	2004
sorafenib	head and neck cancer	2004
sorafenib	lung cancer	2004
sorafenib	brain cancer	2005
sorafenib	kidney cancer	2005
sorafenib	skin cancer	2005
sorafenib	liver cancer	2005
sorafenib	lymphoma	2005
sorafenib	ovarian cancer	2007
sorafenib	skin cancer	2007
sunitinib	lung cancer	2004
sunitinib	lung cancer	2005
sunitinib	prostate cancer	2006
temozolomide	brain cancer	1998
temozolomide	lymphoma	1999
temozolomide	skin cancer	1999
temozolomide	brain cancer	2000
temozolomide	kidney cancer	2000
temozolomide	liver cancer	2000
temozolomide	ovarian cancer	2000
temozolomide	sarcoma	2000
temozolomide	brain cancer	2000
temozolomide	brain cancer	2000
temozolomide	head and neck cancer	2000
temozolomide	kidney cancer	2000
temozolomide	ovarian cancer	2000
temozolomide	sarcoma	2000
temozolomide	testicular cancer	2000
temozolomide	brain cancer	2000
temozolomide	breast cancer	2000
temozolomide	sarcoma	2000
temozolomide	lung cancer	2001
temozolomide	brain cancer	2002
temozolomide	brain cancer	2002
temozolomide	brain cancer	2002
temozolomide	brain cancer	2003
temozolomide	skin cancer	2003
temozolomide	skin cancer	2003
temozolomide	brain cancer	2003
temozolomide	brain cancer	2004
temozolomide	sarcoma	2004
temozolomide	leukemia	2004
temozolomide	leukemia	2004
temozolomide	brain cancer	2005
temozolomide	skin cancer	2005
temsirolimus	prostate cancer	2000
temsirolimus	brain cancer	2001
temsirolimus	brain cancer	2001
temsirolimus	skin cancer	2001
temsirolimus	kidney cancer	2002
temsirolimus	lung cancer	2002
temsirolimus	lymphoma	2002
temsirolimus	pancreatic cancer	2003
temsirolimus	leukemia	2004
temsirolimus	lymphoma	2004
temsirolimus	leukemia	2004
temsirolimus	prostate cancer	2007
thalidomide	sarcoma	1996
thalidomide	myeloma	1998
thalidomide	leukemia	1998
thalidomide	myeloma	1998
thalidomide	myeloma	1998
thalidomide	myeloma	1998
thalidomide	myeloma	1998
thalidomide	kidney cancer	1998
thalidomide	myeloma	1998
thalidomide	head and neck cancer	1999
thalidomide	prostate cancer	1999
thalidomide	prostate cancer	1999
thalidomide	brain cancer	2000
thalidomide	endometrial cancer	2000
thalidomide	sarcoma	2000
thalidomide	leukemia	2000
thalidomide	liver cancer	2000
thalidomide	liver cancer	2000
thalidomide	leukemia	2001
thalidomide	endometrial cancer	2001
thalidomide	leukemia	2001
thalidomide	lymphoma	2001
thalidomide	leukemia	2001
thalidomide	leukemia	2001
thalidomide	liver cancer	2001
thalidomide	lung cancer	2001
thalidomide	skin cancer	2001
thalidomide	skin cancer	2001
thalidomide	myeloma	2001
thalidomide	sarcoma	2001
thalidomide	leukemia	2002
thalidomide	brain cancer	2002
thalidomide	brain cancer	2003
thalidomide	skin cancer	2003
thalidomide	prostate cancer	2003
thalidomide	brain cancer	2004
thalidomide	prostate cancer	2004
thalidomide	leukemia	2005
topotecan	head and neck cancer	1992
topotecan	kidney cancer	1992
topotecan	liver cancer	1992
topotecan	lymphoma	1992
topotecan	ovarian cancer	1992
topotecan	eye cancer	1992
topotecan	sarcoma	1992
topotecan	testicular cancer	1992
topotecan	leukemia	1993
topotecan	lymphoma	1993
topotecan	lung cancer	1993
topotecan	leukemia	1994
topotecan	leukemia	1995
topotecan	esophagus cancer	1995
topotecan	lung cancer	1995
topotecan	lymphoma	1995
topotecan	sarcoma	1995
topotecan	leukemia	1996
topotecan	ovarian cancer	1996
topotecan	leukemia	1997
topotecan	ovarian cancer	1998
topotecan	leukemia	1998
topotecan	leukemia	1998
topotecan	lymphoma	1998
topotecan	lung cancer	1998
topotecan	sarcoma	1998
topotecan	ovarian cancer	1999
topotecan	leukemia	1999
topotecan	lung cancer	1999
topotecan	lung cancer	1999
topotecan	ovarian cancer	1999
topotecan	sarcoma	1999
topotecan	cervical cancer	1999
topotecan	ovarian cancer	2000
topotecan	lung cancer	2000
topotecan	leukemia	2000
topotecan	lymphoma	2000
topotecan	leukemia	2000
topotecan	lymphoma	2000
topotecan	lymphoma	2000
topotecan	ovarian cancer	2000
topotecan	lung cancer	2001
topotecan	ovarian cancer	2001
topotecan	lung cancer	2001
topotecan	lung cancer	2001
topotecan	lung cancer	2001
topotecan	cervical cancer	2002
topotecan	ovarian cancer	2002
topotecan	leukemia	2002
topotecan	ovarian cancer	2002
topotecan	lung cancer	2002
topotecan	sarcoma	2002
topotecan	ovarian cancer	2004
topotecan	brain cancer	2005
topotecan	ovarian cancer	2005
topotecan	endometrial cancer	2005
toremifene	ovarian cancer	1999
toremifene	prostate cancer	2001
toremifene	prostate cancer	2003
tositumomab	lymphoma	1999
trastuzumab	prostate cancer	1998
trastuzumab	colorectal cancer	1999
trastuzumab	lung cancer	1999
trastuzumab	sarcoma	1999
trastuzumab	bladder cancer	2000
trastuzumab	breast cancer	2000
trastuzumab	colorectal cancer	2000
trastuzumab	lung cancer	2000
trastuzumab	pancreatic cancer	2000
trastuzumab	prostate cancer	2000
trastuzumab	sarcoma	2001
trastuzumab	breast cancer	2001
trastuzumab	breast cancer	2001
trastuzumab	breast cancer	2002
trastuzumab	breast cancer	2002
trastuzumab	breast cancer	2002
trastuzumab	breast cancer	2004
trastuzumab	breast cancer	2005
trastuzumab	breast cancer	2005
trastuzumab	breast cancer	2005
trastuzumab	breast cancer	2006
trastuzumab	breast cancer	2006
trastuzumab	breast cancer	2006
tretinoin	lymphoma	1991
tretinoin	skin cancer	1998
tretinoin	leukemia	2000
valrubicin	bladder cancer	1998
vinorelbine	breast cancer	1999
vinorelbine	breast cancer	1999
vinorelbine	lung cancer	1999
vinorelbine	ovarian cancer	1999
vinorelbine	esophagus cancer	2000
vinorelbine	stomach cancer	2000
vinorelbine	stomach cancer	2000
vinorelbine	breast cancer	2001
vinorelbine	lung cancer	2005
vorinostat	breast cancer	2005
vorinostat	ovarian cancer	2005
zoledronate	breast cancer	2000
zoledronate	prostate cancer	2001
zoledronate	prostate cancer	2001
zoledronate	breast cancer	2003
zoledronate	breast cancer	2004
zoledronate	prostate cancer	2004
