# Supplementary material for: Cancer-Drug Associations: A Complex System
Source: PLoS One. 2010 Apr 2;5(4):e10031. doi: 10.1371/journal.pone.0010031 (PMC2848862; doi:10.1371/journal.pone.0010031)
Supplement: Dataset S4 — Targets of FDA approved cancer drugs (0.04 MB XLS) [file pone.0010031.s014.xls]

## Sheet: Sheet1
Drug	Target
Alemtuzumab	CD52(1043), FCGR1A(2209), FCGR3B(2215), C1R(715), C1QA(712), C1QB(713), C1QC(714), FCGR3A(2214), FCGR2A(2212), FCGR2B(2213), FCGR2C(9103)
Altretamine	DNA
Anastrozole	CYP19A1(1588)
Arsenic trioxide	ATP2C1(27032), AKT1(207), IL6(3569), MAPK1(5594), ERGIC2(51290), CCND1(595), ABCB1(5243), JUN(3725), MAPK3(5595), IKBKB(3551)
Azacitidine	DNA, DNMT1(1786)
Bevacizumab	VEGF(7422), FCGR1A(2209), FCGR3B(2215), C1R(715), C1QA(712), C1QB(713), C1QC(714), FCGR3A(2214), FCGR2A(2212), FCGR2B(2213), FCGR2C(9103)
Bexarotene	RXRB(6257)
Bortezomib	PSMD1(5707), PSMD2(5708), PSMB1(5689), PSMB5(5693), PSMB2(5690)
Busulfan	DNA
Capecitabine	TYMS(7298), DPYD(1806)
Carboplatin	DNA, ALB(213)
Carmustine	DNA, GSR(2936)
Cetuximab	FCGR1A(2209), EGFR(1956), FCGR3B(2215), C1S(716), C1R(715), C1QA(712), C1QB(713), C1QC(714), FCGR3A(2214), FCGR2A(2212), FCGR2B(2213), FCGR2C(9103)
Cisplatin	DNA
Cladribine	NP(4860), DNA, ADA(100)
Clofarabine	RRM1(6240), POLA1(5422)
Cyclophosphamide	DNA
Cytarabine	POLB(5423), ALB(213)
Dasatinib	ABL1(25), PDGFRB(5159), KIT(3815), ABL2(27), SRC(6714), FYN(2534), YES1(7525), EPHA2(1969), LCK(3932), STAT5B(6777)
Daunorubicin	ABCC1(4363), DNA, ABCB1(5243)
Decitabine	DNA, DNMT1(1786)
Degarelix	-
Denileukin diftitox	IL2RB(3560), IL2RA(3559), IL2RG(3561)
Docetaxel	TUBB1(81027), BCL2(596)
Doxorubicin	TOP2A(7153), DNA
Epirubicin	CHD1(1105), TOP2A(7153)
Erlotinib	EGFR(1956)
Estramustine	ESR1(2099), ESR2(2100), ABCB1(5243), MAP2(4133), MAP1A(4130)
Etoposide	TOP2A(7153), MAP2K7(5609)
Exemestane	CYP19A1(1588)
Fludarabine	BCL2(596), RRM1(6240), POLA1(5422), STAT1(6772), ADA(100)
Fluorouracil	TYMS(7298), DPYD(1806)
Fulvestrant	ESR1(2099)
Gefitinib	EGFR(1956)
Gemcitabine	TYMS(7298), RRM1(6240), CMPK1(51727)
Gemtuzumab	CD33(945), FCGR1A(2209), FCGR3B(2215), C1S(716), C1R(715), C1QA(712), C1QB(713), C1QC(714), FCGR3A(2214), FCGR2A(2212), FCGR2B(2213), FCGR2C(9103)
Ibritumomab tiuxetan	MS4A1(931), FCGR1A(2209), FCGR3B(2215), C1S(716), C1R(715), C1QA(712), C1QB(713), C1QC(714), FCGR3A(2214), FCGR2A(2212), FCGR2B(2213), FCGR2C(9103)
Idarubicin	TOP2A(7153)
Ifosfamide	DNMT1(1786)
Imatinib	ABL1(25), PDGFRB(5159), KIT(3815), PDGFRA(5156), CSF1R(1436), ABCB1(5243), NTRK1(4914), ABCG2(9429), RET(5979), DDR1(780)
Imiquimod	TLR7(51284)
Irinotecan	TOP1MT(116447), TOP1(7150)
Ixabepilone	-
Lapatinib	ERBB2(2064), EGFR(1956)
Lenalidomide	PTGS2(5743)
Letrozole	ESR1(2099), ERBB2(2064), CYP19A1(1588)
Leucovorin	TYMS(7298)
Leuprolide	GNRHR(2798)
Mechlorethamine	DNA
Methotrexate	DHFR(1719), ALB(213)
Methoxsalen	DNA, CYP2A6(1548)
Mitoxantrone	TOP2A(7153), ABCG2(9429)
Nelarabine	DNA
Nilotinib	-
Nofetumomab	-
Oxaliplatin	DNA
Paclitaxel	TUBB1(81027), BCL2(596)
Pamidronate	FDPS(2224)
Panitumumab	EGFR(1956)
Pemetrexed	TYMS(7298), DHFR(1719), GART(2618)
Pentostatin	ADA(100)
Porfimer	LDLR(3949), FCGR1A(2209)
Procarbazine	DNA
Raloxifene	ESR1(2099), ESR2(2100)
Rituximab	MS4A1(931), FCGR1A(2209), FCGR3B(2215), C1S(716), C1R(715), C1QA(712), C1QB(713), C1QC(714), FCGR3A(2214), FCGR2A(2212), FCGR2B(2213), FCGR2C(9103)
Sorafenib	FLT4(2324), RAF1(5894), FLT3(2322), PDGFRB(5159), KDR(3791), KIT(3815), BRAF(673)
Sunitinib	FLT4(2324), FLT1(2321), FLT3(2322), PDGFRB(5159), KDR(3791), KIT(3815), PDGFRA(5156), CSF1R(1436), RET(5979),
Temozolomide	DNA
Temsirolimus	FRAP1(2475)
Teniposide	TOP2A(7153)
Thalidomide	PTGS2(5743), TNF(7124), NFKB1(4790)
Topotecan	TOP1MT(116447), TOP1(7150), ABCG2(9429)
Toremifene	ESR1(2099)
Tositumomab	MS4A1(931), FCGR1A(2209), FCGR3B(2215), C1R(715), C1QA(712), C1QB(713), C1QC(714), FCGR3A(2214), FCGR2A(2212), FCGR2B(2213), FCGR2C(9103)
Trastuzumab	ERBB2(2064), EGFR(1956), FCGR1A(2209), FCGR3B(2215), C1S(716), C1R(715), C1QA(712), C1QB(713), C1QC(714), FCGR3A(2214), FCGR2A(2212), FCGR2B(2213), FCGR2C(9103)
Tretinoin	NR0B1(190), RXRB(6257), RARG(5916), ALDH1A2(8854), ALDH1A1(216), RARRES1(5918), GPRC5A(9052), RXRG(6258)
Valrubicin	TOP2A(7153)
Vinorelbine	TUBB(203068)
Vorinostat	HDAC8(55869), HDAC1(3065), HDAC2(3066), HDAC3(8841), HDAC6(10013)
Zoledronate	FDPS(2224)
