# Supplementary material for: Cancer-Drug Associations: A Complex System
Source: PLoS One. 2010 Apr 2;5(4):e10031. doi: 10.1371/journal.pone.0010031 (PMC2848862; doi:10.1371/journal.pone.0010031)
Supplement: Dataset S5 — FDA drug targets of different cancer types (0.03 MB XLS) [file pone.0010031.s015.xls]

## Sheet: Sheet1
Cancer type	FDA drug targets
bladder cancer	DNA, TOP2A(7153)
brain cancer	DNA, GSR(2936)
breast cancer	CYP19A1(1588), VEGF(7422), FCGR1A(2209), FCGR3B(2215), C1R(715), C1QA(712), C1QB(713), C1QC(714), FCGR3A(2214), FCGR2A(2212), FCGR2B(2213), FCGR2C(9103), TYMS(7298), DPYD(1806), TUBB1(81027), BCL2(596), CHD1(1105), TOP2A(7153), ESR1(2099), RRM1(6240), CMPK1(51727), ERBB2(2064), EGFR(1956), FDPS(2224), ESR2(2100), C1S(716), DHFR(1719), ALB(213), DNA
cervical cancer	TOP1MT(116447), TOP1(7150), ABCG2(9429)
colorectal cancer	VEGF(7422), FCGR1A(2209), FCGR3B(2215), C1R(715), C1QA(712), C1QB(713), C1QC(714), FCGR3A(2214), FCGR2A(2212), FCGR2B(2213), FCGR2C(9103), TYMS(7298), DPYD(1806), EGFR(1956), C1S(716), TOP1MT(116447), TOP1(7150), DNA
endometrial cancer	DHFR(1719), ALB(213)
esophagus cancer	LDLR(3949), FCGR1A(2209)
eye cancer	DNA
head and neck cancer	FCGR1A(2209), EGFR(1956), FCGR3B(2215), C1S(716), C1R(715), C1QA(712), C1QB(713), C1QC(714), FCGR3A(2214), FCGR2A(2212), FCGR2B(2213), FCGR2C(9103), TUBB1(81027), BCL2(596), DHFR(1719), ALB(213)
kidney cancer	FLT4(2324), RAF1(5894), FLT3(2322), PDGFRB(5159), KDR(3791), KIT(3815), BRAF(673), FLT1(2321), PDGFRA(5156), CSF1R(1436), RET(5979), FRAP1(2475)
leukemia	CD52(1043), FCGR1A(2209), FCGR3B(2215), C1R(715), C1QA(712), C1QB(713), C1QC(714), FCGR3A(2214), FCGR2A(2212), FCGR2B(2213), FCGR2C(9103), DNA, DNMT1(1786), NP(4860), ADA(100), RRM1(6240), POLA1(5422), ABL1(25), PDGFRB(5159), KIT(3815), ABL2(27), SRC(6714), FYN(2534), YES1(7525), EPHA2(1969), LCK(3932), STAT5B(6777), ABCC1(4363), ABCB1(5243), BCL2(596), STAT1(6772), CD33(945), C1S(716), TOP2A(715…
liver cancer	FLT4(2324), RAF1(5894), FLT3(2322), PDGFRB(5159), KDR(3791), KIT(3815), BRAF(673)
lung cancer	VEGF(7422), FCGR1A(2209), FCGR3B(2215), C1R(715), C1QA(712), C1QB(713), C1QC(714), FCGR3A(2214), FCGR2A(2212), FCGR2B(2213), FCGR2C(9103), TUBB1(81027), BCL2(596), EGFR(1956), TOP2A(7153), MAP2K7(5609), TYMS(7298), RRM1(6240), CMPK1(51727), DNA, DHFR(1719), GART(2618), LDLR(3949), TOP1MT(116447), TOP1(7150), ABCG2(9429), TUBB(203068), ALB(213)
lymphoma	RXRB(6257), PSMD1(5707), PSMD2(5708), PSMB1(5689), PSMB5(5693), PSMB2(5690), DNA, GSR(2936), POLB(5423), ALB(213), CYP2A6(1548), MS4A1(931), FCGR1A(2209), FCGR3B(2215), C1S(716), C1R(715), C1QA(712), C1QB(713), C1QC(714), FCGR3A(2214), FCGR2A(2212), FCGR2B(2213), FCGR2C(9103), HDAC8(55869), HDAC1(3065), HDAC2(3066), HDAC3(8841), HDAC6(10013), DHFR(1719)
mesothelioma	TYMS(7298), DHFR(1719), GART(2618)
myeloma	PSMD1(5707), PSMD2(5708), PSMB1(5689), PSMB5(5693), PSMB2(5690), DNA, GSR(2936), TOP2A(7153), PTGS2(5743), FDPS(2224), TNF(7124), NFKB1(4790)
ovarian cancer	DNA, ALB(213), TOP2A(7153), TUBB1(81027), BCL2(596), TOP1MT(116447), TOP1(7150), ABCG2(9429)
pancreatic cancer	EGFR(1956), TYMS(7298), RRM1(6240), CMPK1(51727), DPYD(1806)
prostate cancer	TUBB1(81027), BCL2(596), ESR1(2099), ESR2(2100), ABCB1(5243), MAP2(4133), MAP1A(4130), GNRHR(2798)
sarcoma	ABL1(25), PDGFRB(5159), KIT(3815), PDGFRA(5156), CSF1R(1436), ABCB1(5243), NTRK1(4914), ABCG2(9429), RET(5979), DDR1(780), DHFR(1719), ALB(213)
skin cancer	ABCC1(4363), DNA, ABCB1(5243), TOP2A(7153), TUBB1(81027), BCL2(596), TLR7(51284)
stomach cancer	TUBB1(81027), BCL2(596), ABL1(25), PDGFRB(5159), KIT(3815), PDGFRA(5156), CSF1R(1436), ABCB1(5243), NTRK1(4914), ABCG2(9429), RET(5979), DDR1(780), FLT4(2324), FLT1(2321), FLT3(2322), KDR(3791), TYMS(7298), DPYD(1806)
testicular cancer	TOP2A(7153), MAP2K7(5609), DNMT1(1786), DNA
