# Supplementary material for: Cancer-Drug Associations: A Complex System
Source: PLoS One. 2010 Apr 2;5(4):e10031. doi: 10.1371/journal.pone.0010031 (PMC2848862; doi:10.1371/journal.pone.0010031)
Supplement: Dataset S6 — Mutation targets of different cancer types (0.03 MB XLS) [file pone.0010031.s016.xls]

## Sheet: Sheet1
Cancer type	Mutation targets
bladder cancer	FGFR3(2261), HRAS(3265)
brain cancer	ALK(238), APC(324), ATM(472), BRAF(673), COPEB(1316), EGFR(1956), GOPC(57120), HRAS(3265), IDH1(3417), KIAA1549(57670), MDM2(4193), MLH1(4292), MN1(4330), MYCN(4613), NBS1(4683), NBS1(4683), NF1(4763), NF2(4771), PALB2(79728), PHOX2B(8929), PIK3CA(5290), PIK3R1(5295), PMS2(5395), PTCH(5727), PTEN(5728), ROS1(6098), SDHB(6390), SDHC(6391), SDHD(6392), SUFU(51684), TP53(7157), WRN(7486)
breast cancer	AKT1(207), BRCA1(672), BRCA2(675), BRIP1(83990), CCND1(595), CDH1(999), CHEK2(11200), EP300(2033), ERBB2(2064), ETV6(2120), MAP2K4(6416), NTRK3(4916), PALB2(79728), PIK3CA(5290), RB1(5925), TP53(7157)
colorectal cancer	AKT1(207), APC(324), BRAF(673), CTNNB1(1499), EP300(2033), FBXW7(55294), KRAS(3845), MADH4(4089), MAP2K4(6416), MDM2(4193), MLH1(4292), MSH2(4436), MSH6(2956), MUTYH(4595), PIK3CA(5290), PIK3R1(5295), PMS1(5378), PMS2(5395), TP53(7157)
endometrial cancer	FBXW7(55294), FGFR2(2263), JAZF1(221895), MLH1(4292), MSH2(4436), MSH6(2956), PMS1(5378), PMS2(5395), PTEN(5728), SUZ12(23512)
eye cancer	RB1(5925)
head and neck cancer	MET(4233)
kidney cancer	BHD(201163), FH(2271), GPC3(2719), MET(4233), NONO(4841), PALB2(79728), PRCC(5546), PRO1073(29005), SFPQ(6421), TFE3(7030), TFEB(7942), TSC1(7248), TSC2(7249), VHL(7428), WT1(7490), WTX(139285)
leukemia	ABL1(25), ABL2(27), AF15Q14(57082), AF1Q(10962), AF3p21(51517), AF5q31(27125), ARHGEF12(23365), ARNT(405), ATM(472), BCL11A(53335), BCL11B(64919), BCL2(596), BCL3(602), BCL5(603), BCL6(604), BCL9(607), BCR(613), BLM(641), BRCA2(675), BRIP1(83990), BTG1(694), CBFA2T1(862), CBFA2T3(863), CBFB(865), CBL (867), CCND1(595), CCND1(595), CCND2(894), CDK6(1021), CDX2(1045), CEBPA(1050), CHIC2(26511), CRE…
liver cancer	APC(324), CTNNB1(1499), IL6ST(3572), TCF1(6927)
lung cancer	AKT1(207), ALK(238), BRAF(673), EGFR(1956), EML4(27436), ERBB2(2064), FGFR2(2263), KRAS(3845), MYCL1(4610), RB1(5925), STK11(6794), TP53(7157)
lymphoma	ALK(238), ALO17(57714), ARHH(399), ATIC(471), ATM(472), BCL10(8915), BCL2(596), BCL6(604), BCL7A(605), BIRC3(330), BLM(641), CARD11(84433), CARS(833), CCND2(894), CEP1(11064), CLTC(1213), CLTCL1(8218), DDX6(1656), EIF4A2(1974), ETV6(2120), FGFR1(2260), FGFR1OP(11116), FGFR3(2261), FVT1(2531), HIST1H4I(8294), HSPCA(3320), HSPCB(3326), IGH@(3492), IGK@(50802), IGL@(3535), IL2(3558), IL21R(50615), I…
myeloma	CCND3(896), FGFR3(2261), HCMOGT1(92521), HIP1(3092), IGH@(3492), IRF4(3662), MAF(4094), MAFB(9935), NRAS(4893), PDGFRB(5159), PER1(5187), PTPN11(5781), RAB5EP(9135), WHSC1(7468)
ovarian cancer	AKT1(207), AKT2(208), BRAF(673), BRCA1(672), BRCA2(675), CTNNB1(1499), ERBB2(2064), MLH1(4292), MSH2(4436), MSH6(2956), PIK3R1(5295), PMS1(5378), PMS2(5395), STK11(6794)
pancreatic cancer	AKT2(208), APC(324), BRCA2(675), CDKN2A(1029), EP300(2033), KRAS(3845), MADH4(4089), MAP2K4(6416), MEN1(4221), STK11(6794)
prostate cancer	C15orf21(283651), COPEB(1316), ERG (2078), ETV1(2115), ETV4(2118), ETV5(2119), HNRNPA2B1(3181), PTEN(5728), SLC45A3(85414), TMPRSS2(7113)
sarcoma	ASPSCR1(79058), BUB1B(701), CHN1(1123), CIC(23152), COL1A1(1277), CREB1(1385), CREB3L2(64764), DDIT3(1649), DUX4(22947), ERG (2078), ETV1(2115), ETV4(2118), ETV6(2120), EWSR1(2130), EXT1(2131), EXT2(2132), FEV(54738), FLI1(2313), FOXO1A(2308), FUS(2521), FUS(2521), HRAS(3265), MDM2(4193), NBS1(4683), NCOA1(8648), NR4A3(8013), NTRK3(4916), PAX3(5077), PAX7(5081), PDGFB(5155), POU5F1(5460), RB1(592…
skin cancer	ATF1(466), BLM(641), BRAF(673), CDK4(1019), CDKN2A(1029), DDB2(1643), ERCC2(2068), ERCC3(2071), ERCC4(2072), ERCC5(2073), GNAQ(2776), KIT(3815), MITF(4286), NRAS(4893), PTCH(5727), RECQL4(9401), SMO(6608), TNFRSF6(355), XPA(7507), XPC(7508)
stomach cancer	CDH1(999), ERBB2(2064), FGFR2(2263), PIK3CA(5290)
testicular cancer	KIT(3815), STK11(6794), TNFRSF6(355)
thyroid cancer	AKAP9(10142 ), BRAF(673), D10S170(8030), ELKS(23085), GOLGA5(9950), HMGA1(3159), HRPT2(3279), KRAS(3845), KTN1(3895), MEN1(4221), NCOA4(8031), NRAS(4893), NTRK1(4914), PAX8(7849), PCM1(5108), PPARG(5468), PRKAR1A(5573), RET(5979), TFG(10342), TPM3(7170), TPR(7175), TRIM33(51592), TSHR(7253), ZNF331(55422)
